# Supplementary material for: Independent Microevolution Mediated by Mobile Genetic Elements of Individual Clostridium difficile Isolates from Clade 4 Revealed by Whole-Genome Sequencing
Source: mSystems. 2019 Mar 26;4(2):e00252-18. doi: 10.1128/mSystems.00252-18 (PMC6435816; doi:10.1128/mSystems.00252-18)
Supplement: TABLE S2 [file mSystems.00252-18-st002.xlsx]

## Sheet: Sheet2
Phage ID	Region length	Start site (bp)	End site (bp)	Completeness	GC%	Total No.of ORF	Mostly matched phages
Isolate ZR29
1	27.8Kb	334393	362237	questionable	27.67%	20	PHAGE_Clostr_phiC2_NC_009231(5)*；PHAGE_Clostr_phiMMP03_NC_028959(5)； PHAGE_Clostr_phiMMP01_NC_028883(5)； PHAGE_Clostr_phiMMP02_NC_019421(5)
2	18.8Kb	584905	603708	incomplete	27.76%	12	PHAGE_Clostr_CDMH1_NC_024144(4)
3	12.2Kb	57139	69410	incomplete	29.03%	10	PHAGE_Entero_UAB_Phi20_NC_031019(2)
4	10.3Kb	4725	15099	incomplete	28.13%	11	PHAGE_Aurant_AmM_1_NC_027334(2)
5	24.3Kb	104656	129048	incomplete	28.07%	29	PHAGE_Clostr_phiCDHM19_NC_028996(11)
6	7.2Kb	50949	58191	incomplete	28.43%	8	PHAGE_Lactoc_28201_NC_031013(3)*；PHAGE_Clostr_c_st_NC_007581(3)
7	26.7Kb	58663	85440	questionable	30.97%	16	PHAGE_Bacill_SPbeta_NC_001884(2)*；PHAGE_Clostr_phiCD211_NC_029048(2)
8	53.4Kb	28386	81859	intact	28.69%	50	PHAGE_Clostr_phiCD506_NC_028838(22)
9	7.5Kb	40910	48455	incomplete	25.48%	6	PHAGE_Campyl_CP220_NC_027997(5)
10	17.8Kb	31095	48967	incomplete	28.00%	29	PHAGE_Clostr_phiCDHM19_NC_028996(12)
11	32.1Kb	626	32747	intact	29.19%	48	PHAGE_Clostr_phiCDHM19_NC_028996(39)
12	30.2Kb	116	30381	intact	29.25%	43	PHAGE_Clostr_phiMMP02_NC_019421(21)
13	5.7Kb	20182	25978	incomplete	27.79%	10	PHAGE_Clostr_phiCD27_NC_011398(6)
14	5Kb	38	5037	incomplete	27.14%	9	PHAGE_Clostr_phiCD481_1_NC_028951(4)
15	4.2Kb	79	4328	incomplete	29.65%	13	PHAGE_Clostr_CDMH1_NC_024144(7)
16	4.3Kb	38	4361	incomplete	26.32%	10	PHAGE_Clostr_phiCD119_NC_007917(9)
17	2.5Kb	80	2622	incomplete	29.65%	9	PHAGE_Clostr_phiCD505_NC_028764(6)
Isolate ZR58
1	27.3Kb	17907	45212	incomplete	28.07%	30	PHAGE_Clostr_phiCDHM19_NC_028996(11)
2	18.8Kb	238704	257507	incomplete	27.76%	12	PHAGE_Clostr_CDMH1_NC_024144(6)
3	55.1Kb	197557	252663	intact	28.86%	71	PHAGE_Clostr_phiMMP01_NC_028883(33)
4	39.4Kb	32532	71990	questionable	30.44%	32	PHAGE_Clostr_c_st_NC_007581(6)
5	12.2Kb	155926	168197	incomplete	29.03%	10	PHAGE_Bacill_SP_15_NC_031245(2)
6	10.3Kb	4725	15099	incomplete	28.13%	11	PHAGE_Aurant_AmM_1_NC_027334(2)
7	26.7Kb	56468	83245	questionable	30.97%	17	PHAGE_Bacill_SPbeta_NC_001884(2)*；PHAGE_Clostr_phiCD211_NC_029048(2)
8	52.6Kb	34381	86993	intact	28.54%	50	PHAGE_Clostr_phiMMP04_NC_019422(22)*；PHAGE_Clostr_phiCD506_NC_028838(22)；PHAGE_Clostr_phiCDHM13_NC_029116(22)
9	12.6Kb	1	12647	incomplete	27.69%	29	PHAGE_Clostr_phiCDHM19_NC_028996(13)
10	32.1Kb	118	32239	intact	0.2919	48	PHAGE_Clostr_phiCDHM19_NC_028996(39)
11	5.7Kb	110	5906	incomplete	27.77%	10	PHAGE_Clostr_phiCD27_NC_011398(7)
12	27.7Kb	116	27819	intact	29.11%	39	PHAGE_Clostr_phiMMP02_NC_019421(16)
13	14.5Kb	123	14653	questionable	28.35%	13	PHAGE_Clostr_phiCD119_NC_007917(4)*；PHAGE_Clostr_phiMMP03_NC_028959(4)；PHAGE_Clostr_phiMMP02_NC_019421(4)；PHAGE_Clostr_phiCD506_NC_028838(4)；PHAGE_Clostr_phiMMP04_NC_019422(4)
14	5Kb	38	5037	incomplete	27.14%	9	PHAGE_Clostr_phiC2_NC_009231(5)
15	4.5Kb	172	4750	incomplete	29.66%	14	PHAGE_Clostr_CDMH1_NC_024144(7)
16	4.1Kb	244	4361	incomplete	26.23%	9	PHAGE_Clostr_phiCD119_NC_007917(9)
17	2.8Kb	172	3043	incomplete	29.56%	10	PHAGE_Clostr_phiCD505_NC_028764(6)
Isolate ZR59
1	12.2Kb	155962	168233	incomplete	29.03%	10	PHAGE_Bacill_SP_15_NC_031245(2)
2	55.1Kb	64245	119351	intact	28.86%	72	PHAGE_Clostr_phiMMP01_NC_028883(33)
3	46Kb	31453	77497	questionable	33.43%	32	PHAGE_Clostr_c_st_NC_007581(6)
4	10.3Kb	83549	93900	incomplete	0.3087	7	PHAGE_Prochl_P_SSM2_NC_006883(3)
5	27.3Kb	104525	131830	incomplete	0.2807	30	PHAGE_Clostr_phiCDHM19_NC_028996(10)
6	26.7Kb	58663	85440	questionable	0.3097	16	PHAGE_Bacill_SPbeta_NC_001884(2)*；PHAGE_Clostr_phiCD211_NC_029048(2)
7	18.8Kb	88324	107127	incomplete	27.76%	11	PHAGE_Clostr_CDMH1_NC_024144(5)
8	53.4Kb	21095	74568	intact	28.69%	50	PHAGE_Clostr_phiCD506_NC_028838(22)
9	23.8Kb	143	23968	incomplete	0.2843	43	PHAGE_Clostr_phiCDHM19_NC_028996(18)
10	7.5Kb	1074	8619	incomplete	25.48%	6	PHAGE_Campyl_CP220_NC_027997(5)
11	32.1Kb	118	32239	intact	29.19%	48	PHAGE_Clostr_phiCDHM19_NC_028996(39)
12	30.2Kb	116	30381	intact	0.2925	43	PHAGE_Clostr_phiMMP02_NC_019421(21)
13	18.1Kb	212	18389	incomplete	30.91%	20	PHAGE_Clostr_phiCD27_NC_011398(9)
14	14.5Kb	123	14653	incomplete	28.35%	12	PHAGE_Clostr_phiCD119_NC_007917(4)*；PHAGE_Clostr_phiMMP03_NC_028959(4)；PHAGE_Clostr_phiMMP02_NC_019421(4)；PHAGE_Clostr_phiMMP04_NC_019422(4)
15	5Kb	38	5037	incomplete	27.14%	9	PHAGE_Clostr_phiC2_NC_009231(5)
16	4.3Kb	38	4361	incomplete	0.2632	10	PHAGE_Clostr_phiCD119_NC_007917(9)
Isolate ZR65
1	18.8Kb	238680	257483	incomplete	0.2776	12	PHAGE_Clostr_CDMH1_NC_024144(6)
2	26.7Kb	72732	99509	questionable	30.97%	17	PHAGE_Bacill_SPbeta_NC_001884(2)*；PHAGE_Clostr_phiCD211_NC_029048(2)
3	54.4Kb	68535	122943	intact	28.93%	72	PHAGE_Clostr_phiMMP01_NC_028883(31)
4	10.3Kb	61190	71541	incomplete	30.87%	7	PHAGE_Prochl_P_SSM2_NC_006883(3)
5	27.3Kb	17883	45188	incomplete	28.07%	30	PHAGE_Clostr_phiCDHM19_NC_028996(10)
6	7.2Kb	89382	96624	incomplete	0.2843	8	PHAGE_Gordon_Emalyn_NC_031234(3)*；PHAGE_Clostr_c_st_NC_007581(3)
7	12.2Kb	57091	69362	incomplete	29.03%	10	PHAGE_Entero_UAB_Phi20_NC_031019(2)
8	56.1Kb	102	56219	intact	28.94%	77	PHAGE_Clostr_phiCDHM19_NC_028996(49)
9	36.6Kb	78	36757	intact	28.92%	42	PHAGE_Clostr_phiCD506_NC_028838(21)
10	2.4Kb	954	3386	incomplete	0.3083	6	PHAGE_Clostr_phiMMP02_NC_019421(6)
11	26.3Kb	10091	36469	incomplete	27.89%	46	PHAGE_Clostr_phiCDHM19_NC_028996(13)
12	7Kb	812	7811	incomplete	25.77%	10	PHAGE_Clostr_phiCDHM19_NC_028996(5)
13	14.5Kb	585	15115	questionable	28.34%	13	PHAGE_Clostr_phiCD119_NC_007917(4)*；PHAGE_Clostr_phiMMP03_NC_028959(4)；PHAGE_Clostr_phiMMP02_NC_019421(4)；PHAGE_Clostr_phiCD506_NC_028838(4) PHAGE_Clostr_phiMMP04_NC_019422(4)
14	8Kb	376	8393	incomplete	0.2804	13	PHAGE_Clostr_phiMMP02_NC_019421(3)
Isolate ZR66
1	27.8Kb	83091	110935	questionable	27.67%	20	PHAGE_Clostr_phiMMP03_NC_028959(6)
2	18.8Kb	333603	352406	incomplete	27.76%	12	PHAGE_Clostr_CDMH1_NC_024144(5)
3	27.3Kb	328890	356195	incomplete	28.07%	30	PHAGE_Clostr_phiCDHM19_NC_028996(10)
4	54.4Kb	68583	122991	intact	28.93%	70	PHAGE_Clostr_phiMMP01_NC_028883(33)
5	8.9Kb	155890	164842	incomplete	28.47%	8	PHAGE_Bacill_SP_15_NC_031245(2)
6	14.1Kb	164375	178566	incomplete	27.31%	13	PHAGE_Clostr_c_st_NC_007581(6)
7	26.7Kb	59009	85786	questionable	0.3097	16	PHAGE_Bacill_SPbeta_NC_001884(2)*;PHAGE_Clostr_phiCD211_NC_029048(2)
8	10.3Kb	4749	15123	incomplete	28.13%	11	PHAGE_Aurant_AmM_1_NC_027334(2)
9	10.3Kb	75222	85573	incomplete	30.87%	7	PHAGE_Prochl_P_SSM2_NC_006883(3)
10	50.4Kb	27211	77706	intact	28.83%	50	PHAGE_Clostr_phiCD506_NC_028838(23)
11	23.3Kb	24989	48321	incomplete	26.37%	7	PHAGE_Campyl_CP220_NC_027997(5)
12	12.6Kb	25	12671	incomplete	27.69%	29	PHAGE_Clostr_phiCDHM19_NC_028996(13)
13	31.6Kb	650	32286	questionable	29.22%	47	PHAGE_Clostr_phiCDHM19_NC_028996(38)
14	4.2Kb	27271	31496	incomplete	28.09%	9	PHAGE_Clostr_phiCD27_NC_011398(6)
15	29.7Kb	667	30441	intact	29.31%	42	PHAGE_Clostr_phiMMP02_NC_019421(19)*;PHAGE_Clostr_phiCD27_NC_011398(19)
16	2.8Kb	20	2914	incomplete	27.60%	7	PHAGE_Clostr_phiCD481_1_NC_028951(4)
17	3.8Kb	784	4629	incomplete	29.49%	12	PHAGE_Clostr_CDMH1_NC_024144(6)
18	3.9Kb	486	4385	incomplete	26.03%	8	PHAGE_Clostr_phiCD119_NC_007917(8)
19	2.9Kb	166	3067	incomplete	29.53%	10	PHAGE_Clostr_phiCD505_NC_028764(6)
Isolate ZR68
1	27.3Kb	19675	46980	incomplete	28.07%	30	PHAGE_Clostr_phiCDHM19_NC_028996(11)
2	18.8Kb	87767	106570	incomplete	27.76%	12	PHAGE_Clostr_CDMH1_NC_024144(6)
3	48.5Kb	196532	245071	intact	29.23%	63	PHAGE_Clostr_phiMMP03_NC_028959(30)*;PHAGE_Clostr_phiMMP01_NC_028883(30)
4	12.2Kb	57202	69473	incomplete	29.03%	10	PHAGE_Entero_UAB_Phi20_NC_031019(2)
5	7.2Kb	56614	63856	incomplete	0.2843	8	PHAGE_Lactoc_28201_NC_031013(3)*;PHAGE_Clostr_c_st_NC_007581(3)
6	10.3Kb	16558	26909	incomplete	30.87%	7	PHAGE_Prochl_P_SSM2_NC_006883(3)
7	10.3Kb	110796	121170	incomplete	28.13%	11	PHAGE_Aurant_AmM_1_NC_027334(2)
8	56.2Kb	22480	78778	intact	28.95%	77	PHAGE_Clostr_phiCDHM19_NC_028996(50)
9	5.8Kb	79	5888	incomplete	26.09%	8	PHAGE_Clostr_phiCD506_NC_028838(3)
10	19.8Kb	354	20177	intact	30.77%	26	PHAGE_Clostr_phiCD506_NC_028838(22)
11	6.7Kb	22979	29754	incomplete	28.16%	11	PHAGE_Clostr_phiCD211_NC_029048(3)
12	7.5Kb	40881	48426	incomplete	25.48%	6	PHAGE_Campyl_CP220_NC_027997(5)
13	36.1Kb	291	36477	intact	28.57%	56	PHAGE_Clostr_phiCDHM19_NC_028996(19)
14	6.1Kb	268	6391	incomplete	0.2928	9	PHAGE_Clostr_phiMMP02_NC_019421(7)
15	7.8Kb	15657	23498	incomplete	26.56%	11	PHAGE_Clostr_phiCDHM19_NC_028996(6)
16	14.5Kb	107	14624	questionable	28.36%	13	PHAGE_Clostr_phiMMP03_NC_028959(4)*;PHAGE_Clostr_phiMMP04_NC_019422(4)
17	7.7Kb	79	7802	incomplete	27.99%	12	PHAGE_Clostr_phiMMP02_NC_019421(3)
Isolate ZR9
1	19.8Kb	139015	158907	incomplete	0.2757	12	PHAGE_Clostr_CDMH1_NC_024144(6)
2	27.8Kb	81940	109784	questionable	0.2767	20	PHAGE_Clostr_phiMMP03_NC_028959(6)
3	27.3Kb	104588	131893	incomplete	0.2807	30	PHAGE_Clostr_phiCDHM19_NC_028996(11)
4	10.3Kb	4749	15123	incomplete	0.2813	11	PHAGE_Aurant_AmM_1_NC_027334(2)
5	55.1Kb	9924	65030	intact	0.2887	72	PHAGE_Clostr_phiMMP01_NC_028883(33)
6	53.4Kb	28386	81873	intact	0.2869	50	PHAGE_Clostr_phiCD506_NC_028838(22)
7	6.9Kb	11964	18919	incomplete	0.2806	7	PHAGE_Bacill_SP_15_NC_031245(2)
8	7.2Kb	49386	56628	incomplete	0.2843	8	PHAGE_Gordon_Emalyn_NC_031234(3)*;PHAGE_Clostr_c_st_NC_007581(3)
9	9.7Kb	40097	49890	incomplete	0.2578	7	PHAGE_Campyl_CP220_NC_027997(5)
10	10.3Kb	15111	25462	incomplete	0.3087	7	PHAGE_Prochl_P_SSM2_NC_006883(3)
Isolate ZR18
1	8.6Kb	3205	11850	incomplete	0.2926	9	PHAGE_Prochl_P_SSM2_NC_006883(3)
2	20.4Kb	9848	30255	incomplete	0.2763	37	PHAGE_Clostr_phiMMP01_NC_028883(14)
3	12.2Kb	1332	13603	incomplete	0.2902	10	PHAGE_Entero_UAB_Phi20_NC_031019(2)
4	12.9Kb	116	13084	incomplete	0.2925	17	PHAGE_Clostr_phiCDHM19_NC_028996(11)
5	7.5Kb	13299	20832	incomplete	0.2676	11	PHAGE_Clostr_phiCDHM13_NC_029116(3)*;PHAGE_Clostr_phiCD6356_NC_015262(3);PHAGE_Clostr_phiCDHM11_NC_029001(3);PHAGE_Clostr_phiCD481_1_NC_028951(3)
6	10.3Kb	4740	15114	incomplete	0.2813	11	PHAGE_Aurant_AmM_1_NC_027334(2)
7	16.5Kb	239	16764	incomplete	0.2966	20	PHAGE_Clostr_phiMMP03_NC_028959(12)
8	11.2Kb	126	11390	incomplete	0.2802	12	PHAGE_Clostr_c_st_NC_007581(3)
9	9.9Kb	67	10063	incomplete	0.2937	16	PHAGE_Clostr_CDMH1_NC_024144(14)*;PHAGE_Clostr_phiMMP01_NC_028883(14);PHAGE_Clostr_phiMMP03_NC_028959(14)
Isolate GZ11
1	18.8Kb	87807	106610	incomplete	27.76%	10	PHAGE_Clostr_CDMH1_NC_024144(5)
2	14.9Kb	344243	359228	questionable	27.93%	15	PHAGE_Clostr_phiMMP03_NC_028959(6)
3	27.3Kb	18936	46241	incomplete	28.07%	30	PHAGE_Clostr_phiCDHM19_NC_028996(11)
4	55.1Kb	196671	251777	intact	28.87%	71	PHAGE_Clostr_phiMMP01_NC_028883(32)
5	12.2Kb	57242	69513	incomplete	29.03%	10	PHAGE_Entero_UAB_Phi20_NC_031019(2)
6	7.2Kb	50973	58215	incomplete	0.2843	8	PHAGE_Lactoc_28201_NC_031013(3)
7	10.3Kb	4749	15123	incomplete	28.14%	11	PHAGE_Aurant_AmM_1_NC_027334(2)
8	39.7Kb	104489	144240	intact	28.84%	41	PHAGE_Clostr_phiCD506_NC_028838(21)
9	10.3Kb	118108	128459	incomplete	30.87%	7	PHAGE_Prochl_P_SSM2_NC_006883(3)
10	9.7Kb	40097	49890	incomplete	25.78%	7	PHAGE_Campyl_CP220_NC_027997(5)
11	5.4Kb	1002	6431	incomplete	29.13%	8	PHAGE_Clostr_phiMMP02_NC_019421(6)
12	36.1Kb	617	36803	intact	28.57%	57	PHAGE_Clostr_phiCDHM19_NC_028996(19)
13	8.8Kb	1326	10155	incomplete	28.30%	15	PHAGE_Clostr_phiCD505_NC_028764(4)
Isolate GZ12
1	18.7Kb	87807	106545	incomplete	0.2779	12	PHAGE_Clostr_CDMH1_NC_024144(6)
2	22Kb	341792	363858	questionable	0.2694	20	PHAGE_Clostr_phiMMP03_NC_028959(5)
3	24.3Kb	21739	46131	incomplete	0.2807	29	PHAGE_Clostr_phiCDHM19_NC_028996(11)
4	55.8Kb	328661	384501	intact	0.2915	76	PHAGE_Clostr_phiCDHM19_NC_028996(37)
5	12.2Kb	175671	187942	incomplete	29.03%	10	PHAGE_Bacill_SP_15_NC_031245(2)
6	55.1Kb	61178	116284	intact	28.87%	70	PHAGE_Clostr_phiMMP01_NC_028883(32)
7	26.7Kb	58839	85616	questionable	0.3097	17	PHAGE_Bacill_SPbeta_NC_001884(2)
8	7.2Kb	100234	107476	incomplete	28.43%	8	PHAGE_Gordon_Emalyn_NC_031234(3)
9	10.3Kb	141179	151553	incomplete	28.13%	11	PHAGE_Aurant_AmM_1_NC_027334(2)
10	50.4Kb	27199	77694	intact	28.83%	50	PHAGE_Clostr_phiCD506_NC_028838(22)
11	23.3Kb	24776	48108	incomplete	26.37%	7	PHAGE_Campyl_CP220_NC_027997(5)
Isolate GZ2
1	18804	87791	106594	incomplete	0.2776	12	PHAGE_Clostr_CDMH1_NC_024144(6)
2	22067	341841	363907	questionable	0.2694	20	PHAGE_Clostr_phiCD119_NC_007917(5),PHAGE_Clostr_phiMMP03_NC_028959(5),PHAGE_Clostr_phiMMP02_NC_019421(5)
3	10375	4733	15107	incomplete	0.2813	11	PHAGE_Aurant_AmM_1_NC_027334(2)
4	9794	40043	49836	incomplete	0.2578	7	PHAGE_Campyl_CP220_NC_027997(5)
5	54409	285998	340406	intact	0.2893	72	PHAGE_Clostr_phiMMP01_NC_028883(33)
6	46731	513	47243	intact	0.2836	72	PHAGE_Clostr_phiCDHM19_NC_028996(21)
7	5430	34927	40356	incomplete	0.2913	8	PHAGE_Clostr_phiMMP02_NC_019421(6)
8	24658	17915	42572	incomplete	0.2832	26	PHAGE_Clostr_phiCDHM19_NC_028996(11)
9	10352	91976	102327	incomplete	0.3087	7	PHAGE_Prochl_P_SSM2_NC_006883(3)
10	12272	57226	69497	incomplete	0.2903	10	PHAGE_Entero_UAB_Phi20_NC_031019(2)
11	39752	106055	145806	intact	0.2884	41	PHAGE_Clostr_phiCD506_NC_028838(21)
12	27893	31331	59223	incomplete	0.2977	11	PHAGE_Bacill_SPbeta_NC_001884(2)
Isolate GZ3
1	18804	87807	106610	incomplete	0.2776	12	PHAGE_Clostr_CDMH1_NC_024144(6)
2	22067	341923	363989	questionable	0.2694	20	PHAGE_Clostr_phiC2_NC_009231(5),PHAGE_Clostr_phiMMP03_NC_028959(5),PHAGE_Clostr_phiMMP01_NC_028883(5)
3	23333	24589	47921	incomplete	0.2637	6	PHAGE_Campyl_CP220_NC_027997(5)
4	5430	1002	6431	incomplete	0.2913	8	PHAGE_Clostr_phiMMP02_NC_019421(6)
5	36187	617	36803	intact	0.2857	57	PHAGE_Clostr_phiCDHM19_NC_028996(19)
6	9123	1304	10426	incomplete	0.2828	16	PHAGE_Clostr_phiMMP02_NC_019421(5)
7	54409	269578	323986	intact	0.2893	72	PHAGE_Clostr_phiMMP01_NC_028883(32)
8	27306	314698	342003	incomplete	0.2807	30	PHAGE_Clostr_phiCDHM19_NC_028996(10)
9	8953	175683	184635	incomplete	0.2847	10	PHAGE_Salmon_ST160_NC_014900(1),PHAGE_Entero_UAB_Phi20_NC_031019(1),PHAGE_Staphy_phiN315_NC_004740(1),PHAGE_Entero_phi92_NC_023693(1),PHAGE_Acidia_virus_NC_029316(1),PHAGE_Sphing_PAU_NC_019521(1),PHAGE_Escher_phAPEC8_NC_020079(1),PHAGE_Salmon_ST64T_NC_004348(1),PHAGE_Synech_ACG_2014f_NC_026927(1)
10	10375	141176	151550	incomplete	0.2813	11	PHAGE_Aurant_AmM_1_NC_027334(2)
11	39759	104489	144247	intact	0.2884	24	PHAGE_Clostr_phiCD506_NC_028838(21)
Isolate GZ6
1	22067	243737	265803	questionable	0.2694	20	PHAGE_Clostr_phiMMP03_NC_028959(6)
2	18196	18799	36994	intact	0.3155	42	PHAGE_Clostr_phiCD506_NC_028838(23)
3	27306	17923	45228	incomplete	0.2807	26	PHAGE_Clostr_phiCDHM19_NC_028996(11
4	12272	181220	193491	incomplete	0.2903	10	PHAGE_Bacill_SP_15_NC_031245(2)
5	48275	81	48355	intact	0.2927	63	PHAGE_Clostr_phiMMP03_NC_028959(31),PHAGE_Clostr_phiMMP01_NC_028883(31)
6	10375	141171	151545	incomplete	0.2813	11	PHAGE_Aurant_AmM_1_NC_027334(2)
7	26778	43092	69869	questionable	0.3097	17	PHAGE_Bacill_SPbeta_NC_001884(2),PHAGE_Clostr_phiCD211_NC_029048(2)
8	5810	111	5920	incomplete	0.2609	8	PHAGE_Clostr_phiCD506_NC_028838(3)
9	45491	111	45601	intact	0.2829	60	PHAGE_Clostr_phiCDHM19_NC_028996(17)
10	6100	324	6423	incomplete	0.2923	9	PHAGE_Clostr_phiMMP02_NC_019421(7)
Isolate ZR8
1	18804	87783	106586	incomplete	0.2776	12	PHAGE_Clostr_CDMH1_NC_024144(6)
2	22067	341833	363899	questionable	0.2694	20	PHAGE_Clostr_phiMMP03_NC_028959(5),PHAGE_Clostr_phiMMP02_NC_019421(5)
3	54409	58588	112996	intact	0.2893	70	PHAGE_Clostr_phiMMP01_NC_028883(33)
4	12272	175620	187891	incomplete	0.2903	8	PHAGE_Bacill_SP_15_NC_031245(2)
5	7243	181181	188423	incomplete	0.2843	8	PHAGE_Gordon_Emalyn_NC_031234(3)
6	33831	26148	59978	intact	0.2991	50	PHAGE_Clostr_phiCD506_NC_028838(22)
7	13142	58343	71484	incomplete	0.2704	2	PHAGE_Clostr_phiCD211_NC_029048(3)
8	10375	141163	151537	incomplete	0.2813	11	PHAGE_Aurant_AmM_1_NC_027334(2)
9	27306	104598	131903	incomplete	0.2807	26	PHAGE_Clostr_phiCDHM19_NC_028996(11)
10	26778	56563	83340	questionable	0.3097	16	PHAGE_Bacill_SPbeta_NC_001884(2)
11	7546	40910	48455	incomplete	0.2548	6	PHAGE_Campyl_CP220_NC_027997(5)
12	10351	118092	128443	incomplete	0.3087	7	PHAGE_Prochl_P_SSM2_NC_006883(3)
Isolate GZ13
1	27.8Kb	83105	110949	questionable	27.67%	20	PHAGE_Clostr_phiMMP03_NC_028959(6)
2	18.8Kb	333616	352416	incomplete	27.76%	12	PHAGE_Clostr_CDMH1_NC_024144(5)
3	10.3Kb	118108	128459	incomplete	30.87%	7	PHAGE_Prochl_P_SSM2_NC_006883(3)
4	61.4Kb	33018	94493	intact	28.57%	87	PHAGE_Clostr_phiCDHM19_NC_028996(54)
5	55.1Kb	61067	116173	intact	28.87%	73	PHAGE_Clostr_phiMMP01_NC_028883(34)
6	26.7Kb	58498	85275	questionable	0.3097	17	PHAGE_Bacill_SPbeta_NC_001884(2)*；PHAGE_Clostr_phiCD211_NC_029048(2)
7	10.3Kb	4749	15123	incomplete	28.13%	11	PHAGE_Aurant_AmM_1_NC_027334(2)
8	27.3Kb	18936	46241	incomplete	28.07%	30	PHAGE_Clostr_phiCDHM19_NC_028996(10)
9	12.2Kb	57242	69513	incomplete	29.03%	10	PHAGE_Entero_UAB_Phi20_NC_031019(2)
10	7.2Kb	51034	58276	incomplete	28.43%	8	PHAGE_Lactoc_28201_NC_031013(3)*；PHAGE_Clostr_c_st_NC_007581(3)
11	23.3Kb	40522	63854	incomplete	26.37%	7	PHAGE_Campyl_CP220_NC_027997(5)
12	5.4Kb	34965	40394	incomplete	29.13%	8	PHAGE_Clostr_phiMMP02_NC_019421(6)
13	36.6Kb	394	37080	intact	0.2892	42	PHAGE_Clostr_phiCD506_NC_028838(21)
14	36.1Kb	381	36567	intact	28.57%	57	PHAGE_Clostr_phiCDHM19_NC_028996(18)
15	9.1Kb	1326	10448	incomplete	28.28%	16	PHAGE_Clostr_phiMMP02_NC_019421(5)
Isolate GZ14
1	27.8Kb	287897	315741	questionable	27.67%	20	PHAGE_Clostr_phiMMP03_NC_028959(6)
2	18.8Kb	538408	557208	incomplete	27.76%	12	PHAGE_Clostr_CDMH1_NC_024144(5)
3	27.3Kb	18932	46237	incomplete	28.07%	30	PHAGE_Clostr_phiCDHM19_NC_028996(10)
4	5.8Kb	287670	293479	incomplete	26.09%	7	PHAGE_Clostr_phiCD506_NC_028838(3)
5	48.5Kb	196622	245161	intact	29.23%	63	PHAGE_Clostr_phiMMP03_NC_028959(28)*；PHAGE_Clostr_phiMMP01_NC_028883(28)
6	10.3Kb	118104	128455	incomplete	30.87%	7	PHAGE_Prochl_P_SSM2_NC_006883(3)
7	7.2Kb	52493	59735	incomplete	28.43%	8	PHAGE_Lactoc_28201_NC_031013(3)*；PHAGE_Clostr_c_st_NC_007581(3)
8	61.4Kb	33014	94489	intact	28.57%	87	PHAGE_Clostr_phiCDHM19_NC_028996(54)
9	26.7Kb	58494	85271	questionable	30.97%	16	PHAGE_Bacill_SPbeta_NC_001884(2)
10	10.3Kb	140995	151369	incomplete	28.13%	11	PHAGE_Aurant_AmM_1_NC_027334(2)
11	39.7Kb	114085	153843	intact	28.84%	41	PHAGE_Clostr_phiCD506_NC_028838(23)
12	23.3Kb	44613	67945	incomplete	26.37%	7	PHAGE_Campyl_CP220_NC_027997(5)
13	12.2Kb	11940	24211	incomplete	29.03%	10	PHAGE_Bacill_SP_15_NC_031245(2)
14	5.4Kb	998	6427	incomplete	29.13%	8	PHAGE_Clostr_phiMMP02_NC_019421(6)
15	36.1Kb	388	36574	intact	28.57%	57	PHAGE_Clostr_phiCDHM19_NC_028996(16)
16	9.7Kb	304	10052	incomplete	28.39%	17	PHAGE_Clostr_phiMMP02_NC_019421(6)
Isolate 2
1	23.5Kb	327001	350581	incomplete	0.2842	24	PHAGE_Clostr_phiCDHM19_NC_028996(11)
2	52.6Kb	260571	313190	intact	28.54%	51	PHAGE_Clostr_phiCD506_NC_028838(22)
3	9Kb	200660	209672	incomplete	0.2775	9	PHAGE_Geobac_E3_NC_029073(2)
4	18.9Kb	87803	106737	incomplete	0.2774	12	PHAGE_Clostr_CDMH1_NC_024144(6)
5	7.2Kb	181254	188496	incomplete	0.2843	8	PHAGE_Gordon_Emalyn_NC_031234(3)*;PHAGE_Clostr_c_st_NC_007581(3)
6	9.1Kb	520	9714	incomplete	0.2604	11	PHAGE_Clostr_phiCD119_NC_007917(7)
7	6.9Kb	161258	168213	incomplete	0.2806	7	PHAGE_Bacill_SP_15_NC_031245(2)
8	10.3Kb	83579	93930	incomplete	0.3087	7	PHAGE_Prochl_P_SSM2_NC_006883(3)
9	10.3Kb	4745	15119	incomplete	0.2813	11	PHAGE_Aurant_AmM_1_NC_027334(2)
10	27.8Kb	70055	97946	incomplete	0.2977	10	PHAGE_Bacill_SPbeta_NC_001884(2)
11	47.4Kb	22744	70200	incomplete	0.2621	16	PHAGE_Campyl_CP220_NC_027997(5)
12	39.2Kb	15658	54866	intact	0.2905	58	PHAGE_Clostr_phiCDHM19_NC_028996(39)
13	3.7Kb	36296	40009	incomplete	0.2639	7	PHAGE_Clostr_phiCDHM19_NC_028996(5)
14	35.5Kb	142	35701	questionable	0.2857	54	PHAGE_Clostr_phiCDHM19_NC_028996(17)
15	27.2Kb	692	27916	intact	0.3006	42	PHAGE_Clostr_CDMH1_NC_024144(27)
16	14.5Kb	143	14673	questionable	28.35%	13	PHAGE_Clostr_phiCD119_NC_007917*;PHAGE_Clostr_phiMMP03_NC_028959(4) PHAGE_Clostr_phiMMP02_NC_019421(4) PHAGE_Clostr_phiCD506_NC_028838(4) PHAGE_Clostr_phiMMP04_NC_019422(4)
17	7.7Kb	814	8537	incomplete	27.99%	12	PHAGE_Clostr_phiCD119_NC_007917*;PHAGE_Clostr_phiMMP02_NC_019421(3)
18	5.6Kb	40	5725	incomplete	27.31%	16	PHAGE_Clostr_phiMMP03_NC_028959*;PHAGE_Clostr_phiCDHM19_NC_028996(8)
19	4.4Kb	29	4488	incomplete	0.2756	8	PHAGE_Clostr_phiCD27_NC_011398
Isolate 15
1	18.5Kb	150	18681	incomplete	28.93%	19	PHAGE_Clostr_phiCDHM19_NC_028996（11）
2	12.7Kb	8	12715	incomplete	28.67%	11	PHAGE_Clostr_CDMH1_NC_024144(3)
3	9.5Kb	16	9584	incomplete	29.88%	14	PHAGE_Clostr_phiCDHM19_NC_028996(14)
Isolate 28
1	27.3Kb	323276	350581	incomplete	0.2807	30	PHAGE_Clostr_phiCDHM19_NC_028996(11)
2	18.9Kb	87803	106737	incomplete	27.74%	10	PHAGE_Clostr_CDMH1_NC_024144(5)
3	9Kb	10844	19856	incomplete	27.75%	10	PHAGE_Geobac_E3_NC_029073(2)* PHAGE_Clostr_c_st_NC_007581(2) PHAGE_Clostr_phiCD211_NC_029048(2)
4	50.4Kb	110611	161040	intact	0.2894	84	PHAGE_Clostr_phiCDHM19_NC_028996(47)
5	10.3Kb	141224	151598	incomplete	28.13%	11	PHAGE_Aurant_AmM_1_NC_027334(2)
6	10.3Kb	83580	93931	incomplete	0.3087	7	PHAGE_Prochl_P_SSM2_NC_006883(3)
7	15.1Kb	68785	83920	incomplete	31.16%	13	PHAGE_Bacill_SPbeta_NC_001884(2)* PHAGE_Clostr_phiCD211_NC_029048(2)
8	12.2Kb	57238	69509	incomplete	0.2903	10	PHAGE_Entero_UAB_Phi20_NC_031019(2)
9	46.8Kb	930	47798	intact	28.33%	73	PHAGE_Clostr_phiCDHM19_NC_028996(20)
10	7.5Kb	36100	43645	incomplete	0.2548	6	PHAGE_Campyl_CP220_NC_027997(5)
11	5.4Kb	998	6427	incomplete	0.2913	8	PHAGE_Clostr_phiMMP02_NC_019421(6)
12	3.7Kb	36296	40009	incomplete	0.2639	7	PHAGE_Clostr_phiCDHM19_NC_028996(4)
13	16.3Kb	7643	23992	incomplete	28.19%	12	PHAGE_Clostr_phiCD211_NC_029048(3)
14	18.1Kb	18848	37043	intact	31.55%	24	PHAGE_Clostr_phiCD506_NC_028838(23)
15	14.5Kb	143	14673	questionable	28.35%	13	PHAGE_Clostr_phiMMP03_NC_028959(4)* PHAGE_Clostr_phiMMP02_NC_019421(4) PHAGE_Clostr_phiCD506_NC_028838(4)
Isolate 29
1	27.8Kb	83114	110958	questionable	0.2767	20	PHAGE_Clostr_phiMMP03_NC_028959(6)
2	54.4Kb	277824	332232	intact	0.2893	72	PHAGE_Clostr_phiMMP01_NC_028883(33)
3	12.2Kb	175574	187845	incomplete	29.03%	10	PHAGE_Bacill_SP_15_NC_031245(2)
4	10.3Kb	60506	70857	incomplete	30.87%	7	PHAGE_Prochl_P_SSM2_NC_006883(3)
5	26.1Kb	36660	62807	incomplete	26.94%	13	PHAGE_Clostr_c_st_NC_007581(6)
6	27.3Kb	18936	46241	incomplete	28.07%	30	PHAGE_Clostr_phiCDHM19_NC_028996(9)
7	10.3Kb	4749	15123	incomplete	28.13%	11	PHAGE_Aurant_AmM_1_NC_027334(2)
8	26.7Kb	27597	54374	questionable	0.3097	17	PHAGE_Bacill_SPbeta_NC_001884(2) PHAGE_Clostr_phiCD211_NC_029048(2)
9	23.3Kb	30627	53948	incomplete	0.2637	7	PHAGE_Campyl_CP220_NC_027997(5)
10	52.6Kb	5700	58319	intact	0.2854	50	PHAGE_Clostr_phiCD506_NC_028838(24)
Isolate 38
1	24.6Kb	275380	300067	questionable	26.84%	15	PHAGE_Clostr_phiMMP03_NC_028959(6)
2	18.8Kb	527505	546308	incomplete	27.76%	12	PHAGE_Clostr_CDMH1_NC_024144(6)
3	27.3Kb	331362	358667	incomplete	0.2807	30	PHAGE_Clostr_phiCDHM19_NC_028996(11)
4	9.8Kb	175969	185827	incomplete	28.87%	9	PHAGE_Bacill_SP_15_NC_031245(2)
5	7.2Kb	181127	188369	incomplete	0.2843	8	PHAGE_Gordon_Emalyn_NC_031234(3) PHAGE_Clostr_c_st_NC_007581(3)
6	32Kb	196677	228767	questionable	28.80%	44	PHAGE_Clostr_phiMMP03_NC_028959(20) PHAGE_Clostr_phiMMP01_NC_028883(20)
7	10.3Kb	141171	151545	incomplete	28.13%	11	PHAGE_Aurant_AmM_1_NC_027334(2)
8	26.7Kb	43092	69869	questionable	30.97%	16	PHAGE_Bacill_SPbeta_NC_001884(2)* PHAGE_Clostr_phiCD211_NC_029048(2)
9	39.7Kb	212	39977	intact	0.2884	42	PHAGE_Clostr_phiCD506_NC_028838(21)
10	5.8Kb	111	5920	incomplete	26.09%	8	PHAGE_Clostr_phiCD506_NC_028838(3)
11	7.5Kb	41026	48571	incomplete	25.47%	6	PHAGE_Campyl_CP220_NC_027997(5)
12	5.4Kb	994	6423	incomplete	29.13%	8	PHAGE_Clostr_phiMMP02_NC_019421(5)
13	36.1Kb	207	36393	intact	28.57%	58	PHAGE_Clostr_phiCDHM19_NC_028996(19)
14	14.7Kb	282	15029	incomplete	30.47%	17	PHAGE_Clostr_phiMMP03_NC_028959(10) PHAGE_Clostr_phiMMP01_NC_028883(10)
15	7.7Kb	111	7834	incomplete	27.98%	12	PHAGE_Clostr_phiCD119_NC_007917(3)* PHAGE_Clostr_phiMMP02_NC_019421(3)
Isolate ZR72
1	27.8Kb	74919	102763	incomplete	27.67%	20	PHAGE_Clostr_phiMMP03_NC_028959(6)
2	18.8Kb	325431	344234	incomplete	27.76%	12	PHAGE_Clostr_CDMH1_NC_024144(6)
3	27.3Kb	331424	358729	incomplete	28.07%	30	PHAGE_Clostr_phiCDHM19_NC_028996(11)
4	74.1Kb	6601	80761	intact	29.24%	76	PHAGE_Clostr_phiCD27_NC_011398（35）
5	10.3Kb	83620	93971	incomplete	30.87%	7	PHAGE_Prochl_P_SSM2_NC_006883(3)
6	7.2Kb	51034	58276	incomplete	28.43%	8	PHAGE_Lactoc_28201_NC_031013(3) PHAGE_Clostr_c_st_NC_007581(3)
7	54.4Kb	68723	123131	intact	28.93%	72	PHAGE_Clostr_phiMMP01_NC_028883（32）
8	10.3Kb	141179	151553	incomplete	28.13%	11	PHAGE_Aurant_AmM_1_NC_027334(2)
9	26.7Kb	58498	85275	questionable	30.97%	16	PHAGE_Bacill_SPbeta_NC_001884(2) PHAGE_Clostr_phiCD211_NC_029048(2)
10	5.4Kb	34965	40394	incomplete	29.13%	8	PHAGE_Clostr_phiMMP02_NC_019421,（6）
11	17.8Kb	394	18288	intact	31.71%	24	PHAGE_Clostr_phiCD506_NC_028838(22)
12	13.1Kb	16653	29794	incomplete	27.04%	12	PHAGE_Clostr_phiCD211_NC_029048(3)
13	36.1Kb	392	36578	intact	28.57%	57	PHAGE_Clostr_phiCDHM19_NC_028996(18)
14	9.1Kb	1326	10448	incomplete	28.28%	16	PHAGE_Clostr_phiMMP02_NC_019421(5)
Isolate ZR73
1	74.1Kb	6593	80753	intact	29.24%	75	PHAGE_Clostr_phiCD27_NC_011398(34)
2	10.3Kb	65702	76076	incomplete	28.13%	11	PHAGE_Aurant_AmM_1_NC_027334(2)
3	10.3Kb	47482	57833	incomplete	30.87%	7	PHAGE_Prochl_P_SSM2_NC_006883(3)
4	18.8Kb	155	18958	incomplete	27.76%	12	PHAGE_Clostr_CDMH1_NC_024144(6)
5	27.3Kb	17923	45228	incomplete	28.07%	30	PHAGE_Clostr_phiCDHM19_NC_028996(11)
6	23.3Kb	6300	29632	incomplete	26.37%	7	PHAGE_Campyl_CP220_NC_027997(5)
7	6.9Kb	30691	37646	incomplete	28.06%	7	PHAGE_Bacill_SP_15_NC_031245(2)
8	7.2Kb	4149	11391	incomplete	28.43%	8	PHAGE_Lactoc_28201_NC_031013(3)*PHAGE_Clostr_c_st_NC_007581(3)
9	14.7Kb	34063	48831	questionable	31.35%	16	PHAGE_Bacill_SPbeta_NC_001884(2) PHAGE_Clostr_phiCD211_NC_029048(2)
10	32.4Kb	94	32571	questionable	28.85%	42	PHAGE_Clostr_phiMMP03_NC_028959(20) PHAGE_Clostr_phiMMP01_NC_028883(20)
11	36.6Kb	13	36703	intact	28.91%	42	PHAGE_Clostr_phiCD506_NC_028838(22)
12	25.4Kb	5634	31065	incomplete	28.85%	36	PHAGE_Clostr_phiCD119_NC_007917(10) PHAGE_Clostr_phiCDHM19_NC_028996(10)
13	5.4Kb	23949	29378	incomplete	29.13%	8	PHAGE_Clostr_phiMMP02_NC_019421(6)
14	18Kb	4330	22375	incomplete	29.59%	22	PHAGE_Clostr_phiMMP01_NC_028883(11)
15	17.4Kb	8760	26205	questionable	27.33%	23	PHAGE_Clostr_phiMMP03_NC_028959(6)
16	9.7Kb	300	10048	incomplete	28.39%	16	PHAGE_Clostr_phiMMP02_NC_019421(6)
Isolate ZR82
1	65Kb	33010	98039	intact	28.60%	95	PHAGE_Clostr_phiCD119_NC_007917(58) PHAGE_Clostr_phiCDHM19_NC_028996(58)
2	6.7Kb	84	6833	incomplete	30.13%	9	PHAGE_Clostr_phiCD119_NC_007917(4) PHAGE_Clostr_phiMMP02_NC_019421(4) PHAGE_Clostr_phiMMP04_NC_019422(4) PHAGE_Clostr_phiCD506_NC_028838(4)
3	10.3Kb	16091	26442	incomplete	30.87%	7	PHAGE_Prochl_P_SSM2_NC_006883(3)
4	18.8Kb	140736	159539	incomplete	27.76%	12	PHAGE_Clostr_CDMH1_NC_024144(5)
5	45.3Kb	577	45975	intact	29.10%	58	PHAGE_Clostr_phiMMP03_NC_028959(29) PHAGE_Clostr_phiMMP01_NC_028883(29)
6	27.3Kb	17923	45228	incomplete	28.07%	30	PHAGE_Clostr_phiCDHM19_NC_028996(11)
7	10.2Kb	93717	103930	incomplete	29.63%	8	PHAGE_Bacill_SP_15_NC_031245(2)
8	7.5Kb	1090	8635	incomplete	25.48%	6	PHAGE_Campyl_CP220_NC_027997(5)
9	29.4Kb	386	29786	intact	29.82%	42	PHAGE_Clostr_phiCD506_NC_028838(21)
10	6.1Kb	324	6423	incomplete	29.23%	9	PHAGE_Clostr_phiMMP02_NC_019421(5)
11	36.1Kb	256	36442	intact	28.57%	58	PHAGE_Clostr_phiCDHM19_NC_028996(19)
12	10.3Kb	141171	151545	incomplete	28.13%	11	PHAGE_Aurant_AmM_1_NC_027334(2)
13	26.7Kb	73042	99819	questionable	30.97%	17	PHAGE_Bacill_SPbeta_NC_001884(2) PHAGE_Clostr_phiCD211_NC_029048(2)
14	7.7Kb	1325	9048	incomplete	27.99%	12	PHAGE_Clostr_phiMMP02_NC_019421(3)
15	5.8Kb	111	5920	incomplete	26.09%	9	PHAGE_Clostr_phiCD506_NC_028838(4)
16	7.2Kb	14969	22202	incomplete	28.43%	8	PHAGE_Clostr_c_st_NC_007581(4)
Isolate GZ8
1	19.8Kb	139015	158907	incomplete	0.2757	12	PHAGE_Clostr_CDMH1_NC_024144(6)
2	27.8Kb	81940	109784	questionable	0.2767	20	PHAGE_Clostr_phiMMP03_NC_028959(6)*；PHAGE_Clostr_CDMH1_NC_024144(6)
3	27.3Kb	104588	131893	incomplete	0.2807	30	PHAGE_Clostr_phiCDHM19_NC_028996(11)
4	10.3Kb	4749	15123	incomplete	0.2813	11	PHAGE_Aurant_AmM_1_NC_027334(2)
5	55.1Kb	9924	65030	intact	0.2887	72	PHAGE_Clostr_phiMMP01_NC_028883(33)
Isolate 10122
1	9Kb	104233	113321	incomplete	0.2601	10	PHAGE_Prochl_P_HM2_NC_015284(1)*
2	27.4Kb	70063	97538	incomplete	29.67%	11	PHAGE_Bacill_SPbeta_NC_001884(2)
3	20kb	63387	83451	incomplete	0.2769	30	PHAGE_Clostr_CDMH1_NC_024144(12)
4	35.4Kb	23939	59376	intact	0.2888	51	PHAGE_Clostr_phiCDHM19_NC_028996(30)
5	9.7Kb	32372	42165	incomplete	0.2577	7	PHAGE_Campyl_CP220_NC_027997(5)
6	6.9Kb	29	6978	incomplete	0.2837	12	PHAGE_Clostr_phiCD27_NC_011398(8)
7	20.2Kb	232798	253003	questionable	0.2695	20	PHAGE_Clostr_phiMMP03_NC_028959(6)
8	15.5Kb	313870	329425	incomplete	28.63%	21	PHAGE_Clostr_phiCDHM19_NC_028996(10)
9	29.9Kb	677	30602	intact	29.44%	43	PHAGE_Clostr_phiMMP01_NC_028883(25)
10	17.2Kb	37091	54368	incomplete	0.2731	13	PHAGE_Clostr_c_st_NC_007581(6)
11	17.6Kb	37485	55172	incomplete	29.85%	17	PHAGE_Sphing_PAU_NC_019521(4)
Isolate BJ08
1	18.8Kb	87761	106564	incomplete	27.76%	12	PHAGE_Clostr_CDMH1_NC_024144(6)
2	22Kb	341877	363943	questionable	26.94%	20	PHAGE_Clostr_phiMMP03_NC_028959(6)
3	55.1Kb	196579	251685	intact	28.86%	73	PHAGE_Clostr_phiMMP01_NC_028883(32)
4	27.3Kb	18387	45692	incomplete	28.07%	30	PHAGE_Clostr_phiCDHM19_NC_028996(10)
5	39.7Kb	174	39932	intact	28.84%	41	PHAGE_Clostr_phiCD506_NC_028838(23)
6	26.7Kb	73974	100751	questionable	30.97%	17	PHAGE_Bacill_SPbeta_NC_001884(2)
7	12.2Kb	57093	69364	incomplete	29.03%	10	PHAGE_Entero_UAB_Phi20_NC_031019(2)
8	10.3Kb	64926	75277	incomplete	30.87%	7	PHAGE_Prochl_P_SSM2_NC_006883(3)
9	6.1Kb	184472	190595	incomplete	29.28%	9	PHAGE_Clostr_phiMMP02_NC_019421(7)
10	10.3Kb	4703	15077	incomplete	28.13%	11	PHAGE_Aurant_AmM_1_NC_027334(2)
11	23.3Kb	44602	67934	incomplete	26.37%	7	PHAGE_Campyl_CP220_NC_027997(5)
12	47.5Kb	346	47864	intact	28.37%	75	PHAGE_Clostr_phiCDHM19_NC_028996(21)
Isolate M68
1	26.7Kb	448437	475214	questionable	0.3097	16	PHAGE_Bacill_SPbeta_NC_001884(2)
2	27.3Kb	1443756	1471060	incomplete	0.2807	29	PHAGE_Clostr_phiCDHM19_NC_028996(10)
3	55.1Kb	1686755	1741861	intact	0.2887	73	PHAGE_Clostr_phiC2_NC_009231(31)
4	27.8Kb	2523405	2551249	questionable	0.2767	20	PHAGE_Clostr_phiMMP03_NC_028959(6)
5	18.8Kb	2773914	2792717	incomplete	0.2776	12	PHAGE_Clostr_CDMH1_NC_024144(6)
6	39.3Kb	3531604	3570929	intact	0.2934	41	PHAGE_Clostr_phiCDHM13_NC_029116(23)
7	58.1Kb	4244938	4303101	intact	0.3134	72	PHAGE_Clostr_phiCDHM19_NC_028996(23)
Isolate CF5
1	26.7Kb	470854	497631	questionable	0.3097	16	PHAGE_Bacill_SPbeta_NC_001884(2)
2	27.3Kb	1464621	1491926	incomplete	0.2807	30	PHAGE_Clostr_phiCDHM19_NC_028996(11)
3	56.2Kb	1707633	1763916	intact	0.2902	74	PHAGE_Clostr_phiC2_NC_009231(29)
4	27.8Kb	2546178	2574020	questionable	0.2767	20	PHAGE_Clostr_phiMMP03_NC_028959(6)
5	9.3Kb	2799601	2808954	incomplete	0.255	12	PHAGE_Clostr_CDMH1_NC_024144(6)
6	53.5Kb	3556707	3610221	intact	0.2869	51	PHAGE_Clostr_phiCD506_NC_028838(23)
Isolate HN9
1	16.3Kb	332163	348493	incomplete	26.27%	22	PHAGE_Clostr_phiMMP03_NC_028959(6)
2	18.7Kb	87749	106534	incomplete	27.70%	13	PHAGE_Clostr_CDMH1_NC_024144(6)
3	39.6Kb	162	39857	intact	28.69%	39	PHAGE_Clostr_phiCD506_NC_028838(23)
4	5.7Kb	61	5816	incomplete	25.61%	7	PHAGE_Clostr_phiC2_NC_009231(3)
5	9.8Kb	59670	69528	incomplete	28.87%	9	PHAGE_Entero_UAB_Phi20_NC_031019(2)
6	43.7Kb	215	44010	intact	28.98%	58	PHAGE_Clostr_phiMMP03_NC_028959(26)
7	10.3Kb	117439	127790	incomplete	30.87%	7	PHAGE_Prochl_P_SSM2_NC_006883(3)
8	27.2Kb	17808	45086	incomplete	28.01%	30	PHAGE_Clostr_phiCDHM19_NC_028996(10)
9	26.8Kb	58440	85243	questionable	30.94%	17	PHAGE_Bacill_SPbeta_NC_001884(2)
10	10.3Kb	136391	146765	incomplete	28.13%	11	PHAGE_Aurant_AmM_1_NC_027334(2)
11	44.4Kb	61	44536	intact	0.282	68	PHAGE_Clostr_phiCDHM19_NC_028996(16)
12	7.5Kb	29857	37411	incomplete	25.45%	6	PHAGE_Campyl_CP220_NC_027997(5)
Isolate 11032
1	27.3Kb	17864	45218	incomplete	28.12%	30	PHAGE_Clostr_phiCDHM19_NC_028996(10)
2	12.2Kb	130009	142269	incomplete	29.05%	10	PHAGE_Bacill_SP_15_NC_031245(2)
3	6.7Kb	87288	94002	incomplete	24.14%	10	PHAGE_Clostr_phiC2_NC_009231(2)
4	18.5Kb	57125	75679	incomplete	28.60%	26	PHAGE_Clostr_phiMMP03_NC_028959(7)
5	15.8Kb	13354	29209	incomplete	26.26%	16	PHAGE_Geobac_E3_NC_029073(2)
6	11Kb	26231	37237	incomplete	25.94%	6	PHAGE_Campyl_CP220_NC_027997(3)
7	7.2Kb	19748	26991	incomplete	28.51%	8	PHAGE_Clostr_c_st_NC_007581(4)
8	14Kb	15808	29861	incomplete	38.52%	13	PHAGE_Staphy_SPbeta_like_NC_029119(6)
9	8.2Kb	377	8650	incomplete	28.64%	21	PHAGE_Clostr_CDMH1_NC_024144(10)
10	4.9Kb	2833	7807	incomplete	29.85%	3	PHAGE_Clostr_phiCD119_NC_007917(3)
11	4.4Kb	248	4745	incomplete	26.12%	8	PHAGE_Clostr_phiCD505_NC_028764(6)
12	2.2Kb	45	2310	incomplete	29.04%	6	PHAGE_Clostr_phiCD27_NC_011398(4)
Isolate 4
1	12.2Kb	57640	69911	incomplete	0.2903	10	PHAGE_Entero_UAB_Phi20_NC_031019(2)
2	18.8Kb	87791	106594	incomplete	0.2776	12	PHAGE_Clostr_CDMH1_NC_024144(6)
3	22Kb	341841	363907	questionable	0.2694	20	PHAGE_Clostr_phiMMP03_NC_028959(6)
4	46.9Kb	376	47311	intact	0.2835	73	PHAGE_Clostr_phiCDHM19_NC_028996(22)
5	5.4Kb	986	6415	incomplete	0.2913	8	PHAGE_Clostr_phiMMP02_NC_019421(6)
6	24Kb	334644	358713	incomplete	0.2836	25	PHAGE_Clostr_phiCDHM19_NC_028996(10)
7	7.5Kb	73998	81543	incomplete	0.2548	6	PHAGE_Campyl_CP220_NC_027997(5)
8	10.3Kb	110893	121267	incomplete	0.2813	11	PHAGE_Aurant_AmM_1_NC_027334(2)
9	10.3Kb	83846	94197	incomplete	0.3087	7	PHAGE_Prochl_P_SSM2_NC_006883(3)
10	39.7Kb	135500	175265	intact	0.2884	41	PHAGE_Clostr_phiCD506_NC_028838(22)
11	40.9Kb	304	41240	intact	0.3113	53	PHAGE_Clostr_phiCD111_NC_028905(42)
12	54.4Kb	277808	332216	intact	0.2893	73	PHAGE_Clostr_phiMMP01_NC_028883
13	26.7Kb	44054	70831	questionable	0.3097	17	PHAGE_Bacill_SPbeta_NC_001884(2)*PHAGE_Clostr_phiCD211_NC_029048(2)
Isolate 5
1	14.5Kb	609	15132	questionable	0.2835	13	PHAGE_Clostr_phiCD119_NC_007917(4)*PHAGE_Clostr_phiMMP03_NC_028959(4)PHAGE_Clostr_phiMMP02_NC_019421(4)PHAGE_Clostr_phiCD506_NC_028838(4)PHAGE_Clostr_phiMMP04_NC_019422(4)
2	39.3Kb	368	39735	intact	0.2825	58	PHAGE_Clostr_phiCDHM19_NC_028996(18)
3	32Kb	9944	42034	intact	0.288	42	PHAGE_Clostr_phiMMP03_NC_028959(20)*PHAGE_Clostr_phiMMP01_NC_028883(20)
4	7.2Kb	8681	15923	incomplete	0.2843	8	PHAGE_Lactoc_28201_NC_031013(3)*PHAGE_Clostr_c_st_NC_007581(3)
5	9.8Kb	11928	21786	incomplete	0.2887	9	PHAGE_Bacill_SP_15_NC_031245(2)
6	15.2Kb	345	15605	incomplete	0.2783	22	PHAGE_Clostr_phiMMP04_NC_019422(5)*PHAGE_Clostr_phiCD506_NC_028838(5)PHAGE_Clostr_phiCD481_1_NC_028951(5)PHAGE_Clostr_phiCDHM13_NC_029116(5)
7	13.2Kb	370	13589	questionable	0.3186	18	PHAGE_Clostr_phiCDHM11_NC_029001(17)*PHAGE_Clostr_phiCD506_NC_028838(17)
8	27.3Kb	188	27493	incomplete	0.2807	30	PHAGE_Clostr_phiCDHM19_NC_028996(10)
9	14.7Kb	1030	15777	incomplete	0.3047	17	PHAGE_Clostr_phiMMP03_NC_028959(8)*PHAGE_Clostr_phiMMP01_NC_028883(8)
10	6.1Kb	284	6407	incomplete	0.2928	9	PHAGE_Clostr_phiMMP02_NC_019421(5)
11	10.3Kb	16088	26439	incomplete	0.3087	7	PHAGE_Prochl_P_SSM2_NC_006883(3)
12	4Kb	522	4562	incomplete	0.2975	6	PHAGE_Clostr_phiCD119_NC_007917(2)*PHAGE_Strept_MM1_NC_003050(2)PHAGE_Clostr_phiMMP02_NC_019421(2)PHAGE_Clostr_phiCD211_NC_029048(2)
13	12.5Kb	45445	57977	incomplete	0.2777	9	PHAGE_Clostr_CDMH1_NC_024144(5)
14	6.7Kb	608	7346	incomplete	0.3015	11	PHAGE_Clostr_phiCD211_NC_029048(2)
15	10.3Kb	22406	32780	incomplete	0.2813	11	PHAGE_Aurant_AmM_1_NC_027334(2)
Isolate 6
1	26.1kb	37089	63236	incomplete	0.2694	13	PHAGE_Clostr_c_st_NC_007581(6)
2	9.2Kb	94461	103681	incomplete	0.2552	13	PHAGE_Clostr_CDMH1_NC_024144(6)
3	52.6Kb	114202	166821	intact	0.2854	50	PHAGE_Clostr_phiMMP04_NC_019422(22)*PHAGE_Clostr_phiCD506_NC_028838(22)
4	26.7Kb	43096	69873	questionable	0.3097	17	PHAGE_Bacill_SPbeta_NC_001884(2)*PHAGE_Clostr_phiCD211_NC_029048(2)
5	3.7Kb	10	3805	incomplete	0.2574	6	PHAGE_Clostr_phiCD506_NC_028838(3)
6	10.3Kb	92715	103089	incomplete	0.2813	11	PHAGE_Aurant_AmM_1_NC_027334(2)
7	27.3Kb	17927	45232	incomplete	0.2807	30	PHAGE_Clostr_phiCDHM19_NC_028996(10)
8	10.3kb	60502	70853	incomplete	0.3087	7	PHAGE_Prochl_P_SSM2_NC_006883(3)
9	12.2Kb	175226	187497	incomplete	0.2903	10	PHAGE_Bacill_SP_15_NC_031245(2)
10	14.5Kb	509	15039	questionable	0.2835	13	PHAGE_Clostr_phiCD119_NC_007917(4)*PHAGE_Clostr_phiMMP03_NC_028959(4)PHAGE_Clostr_phiMMP02_NC_019421(4)PHAGE_Clostr_phiCD506_NC_028838(4)PHAGE_Clostr_phiMMP04_NC_019422(4)
11	47.4Kb	159	47654	intact	0.2925	61	PHAGE_Clostr_phiMMP03_NC_028959(28)*PHAGE_Clostr_phiMMP01_NC_028883(28)
12	7.5Kb	991	8536	incomplete	0.2548	6	PHAGE_Campyl_CP220_NC_027997(5)
Isolate 7
1	27.3Kb	18822	46127	incomplete	0.2807	30	PHAGE_Clostr_phiCDHM19_NC_028996(10)
2	30.2Kb	138	30348	intact	0.2944	46	PHAGE_Clostr_phiCDHM19_NC_028996(35)
3	26.7Kb	56249	83025	questionable	0.3097	15	PHAGE_Bacill_SPbeta_NC_001884(2)*PHAGE_Clostr_phiCD211_NC_029048(2)
4	39.7Kb	252280	292045	intact	0.2885	42	PHAGE_Clostr_phiCD506_NC_028838(21)
5	12.2Kb	57238	69509	incomplete	0.2903	10	PHAGE_Entero_UAB_Phi20_NC_031019(2)
6	5.4Kb	109276	114727	incomplete	0.2689	8	PHAGE_Clostr_phiCD481_1_NC_028951(4)
7	30.2Kb	136	30401	intact	0.2925	43	PHAGE_Clostr_phiMMP02_NC_019421(19)
8	10.4Kb	19	10507	incomplete	0.2881	20	PHAGE_Clostr_phiCD27_NC_011398(11)
9	5.4Kb	998	6427	incomplete	0.2913	8	PHAGE_Clostr_phiMMP02_NC_019421(6)
10	23.8Kb	30064	53890	incomplete	0.2843	43	PHAGE_Clostr_phiCDHM19_NC_028996(17)
11	10.3Kb	118097	128448	incomplete	0.3087	7	PHAGE_Prochl_P_SSM2_NC_006883(3)
12	7.2Kb	181164	188406	incomplete	0.2843	8	PHAGE_Gordon_Emalyn_NC_031234(3)*PHAGE_Clostr_c_st_NC_007581(3)
13	14.5Kb	143	14673	questionable	0.2835	13	PHAGE_Clostr_phiCD119_NC_007917(4)*PHAGE_Clostr_phiMMP03_NC_028959(4)PHAGE_Clostr_phiMMP02_NC_019421(4)PHAGE_Clostr_phiCD506_NC_028838(4)PHAGE_Clostr_phiMMP04_NC_019422(4)
14	18.8Kb	238723	257592	incomplete	0.2776	12	PHAGE_Clostr_CDMH1_NC_024144(6)
15	46.8Kb	930	47776	intact	0.2833	73	PHAGE_Clostr_phiCDHM19_NC_028996(20)
16	7.5Kb	40952	48497	incomplete	0.2548	6	PHAGE_Campyl_CP220_NC_027997(5)
Isolate 16
1	18.8Kb	87807	106610	incomplete	0.2776	12	PHAGE_Clostr_CDMH1_NC_024144(6)
2	22Kb	341923	363989	questionable	0.2694	20	PHAGE_Clostr_phiC2_NC_009231(5)*PHAGE_Clostr_phiMMP03_NC_028959(5)PHAGE_Clostr_phiMMP01_NC_028883(5)
3	7.5Kb	32266	39811	incomplete	0.2548	6	PHAGE_Campyl_CP220_NC_027997(5)
4	3.7Kb	36300	40013	incomplete	0.2639	7	PHAGE_Clostr_phiCD119_NC_007917(4)*PHAGE_Clostr_phiCDHM19_NC_028996(4)
5	10.3Kb	141179	151553	incomplete	0.2813	11	PHAGE_Aurant_AmM_1_NC_027334(2)
6	24.6Kb	18826	43483	incomplete	0.2832	26	PHAGE_Clostr_phiCDHM19_NC_028996(11)
7	55.1Kb	196686	251792	intact	0.2887	71	PHAGE_Clostr_phiMMP01_NC_028883(32)
8	7.2Kb	181080	188322	incomplete	0.2843	8	PHAGE_Gordon_Emalyn_NC_031234(3)*PHAGE_Clostr_c_st_NC_007581(3)
9	26.7Kb	73050	99827	questionable	0.3097	17	PHAGE_Bacill_SPbeta_NC_001884(2)*PHAGE_Clostr_phiCD211_NC_029048(2)
10	16.3Kb	7601	23950	incomplete	0.2819	11	PHAGE_Clostr_phiCD211_NC_029048(3)
11	38.1Kb	19070	57263	intact	0.2942	33	PHAGE_Clostr_phiCD506_NC_028838(23)
12	51.1Kb	179	51373	intact	0.2892	84	PHAGE_Clostr_phiCDHM19_NC_028996(52)
13	12.2Kb	6801	19072	incomplete	0.2903	10	PHAGE_Bacill_SP_15_NC_031245(2)
Isolate 23
1	10.3kb	118104	128455	incomplete	0.3087	7	PHAGE_Prochl_P_SSM2_NC_006883(3)
2	52.6Kb	5621	58240	intact	0.2854	50	PHAGE_Clostr_phiCD506_NC_028838(24)
3	20.1Kb	488652	508826	questionable	0.2702	20	PHAGE_Clostr_phiCD119_NC_007917(5)*PHAGE_Clostr_phiMMP03_NC_028959(5)PHAGE_Clostr_phiMMP02_NC_019421(5)
4	19.8Kb	735980	755872	incomplete	0.2757	12	PHAGE_Clostr_CDMH1_NC_024144(6)
5	15.1Kb	66540	81676	questionable	0.3117	16	PHAGE_Bacill_SPbeta_NC_001884(2)*PHAGE_Clostr_phiCD211_NC_029048(2)
6	48.5Kb	196627	245166	intact	0.2923	63	PHAGE_Clostr_phiMMP03_NC_028959(30)*PHAGE_Clostr_phiMMP01_NC_028883(30)
7	48.5Kb	121	48625	intact	0.2852	73	PHAGE_Clostr_phiCDHM19_NC_028996(22)
8	5.8Kb	58634	64443	incomplete	0.2609	8	PHAGE_Clostr_phiCD506_NC_028838(3)
9	12.2Kb	57238	69509	incomplete	0.2903	10	PHAGE_Entero_UAB_Phi20_NC_031019(2)
10	24Kb	17968	42037	incomplete	0.2837	25	PHAGE_Clostr_phiCDHM19_NC_028996(11)
11	10.3kb	4745	15119	incomplete	0.2813	11	PHAGE_Aurant_AmM_1_NC_027334(2)
12	9.7Kb	39928	49821	incomplete	0.2578	7	PHAGE_Campyl_CP220_NC_027997(5)
Isolate 35
1	8.9Kb	60445	69397	incomplete	0.2848	8	PHAGE_Entero_UAB_Phi20_NC_031019(2)
2	10.6Kb	4399	15094	incomplete	0.2755	9	PHAGE_Bacill_G_NC_023719(1)*PHAGE_Bacill_Shanette_NC_028983(1)PHAGE_Caulob_CcrColossus_NC_019406(1)PHAGE_Bacill_0305phi8_36_NC_009760(1)
3	5.2Kb	44	5247	incomplete	0.2594	10	PHAGE_Clostr_phiMMP02_NC_019421(6)*PHAGE_Clostr_phiMMP03_NC_028959(6)
4	4.3Kb	8	4361	incomplete	0.3199	6	PHAGE_Clostr_phiC2_NC_009231(4)*PHAGE_Clostr_CDMH1_NC_024144(4)PHAGE_Clostr_phiMMP02_NC_019421(4)PHAGE_Clostr_phiMMP03_NC_028959(4)
5	6.9Kb	4770	11697	incomplete	0.2894	8	PHAGE_Clostr_CDMH1_NC_024144(5)
6	48.8Kb	2653	51516	incomplete	0.2759	41	PHAGE_Clostr_phiCTC2A_NC_030949(7)
7	6.4Kb	44	6444	incomplete	0.2367	11	PHAGE_Clostr_CDMH1_NC_024144(7)
8	10.3Kb	4737	15111	incomplete	0.2813	11	PHAGE_Aurant_AmM_1_NC_027334(2)
9	5.4Kb	96288	101736	intact	0.283	7	PHAGE_Clostr_c_st_NC_007581(3)
10	13Kb	21655	34668	intact	0.3032	10	PHAGE_Sphing_PAU_NC_019521(3)*PHAGE_Prochl_P_SSM2_NC_006883(3)PHAGE_Entero_phi92_NC_023693(3)PHAGE_Escher_phAPEC8_NC_020079(3)
11	27.3kb	52432	79738	intact	0.2808	30	PHAGE_Clostr_phiCDHM19_NC_028996(10)
12	11.5Kb	7477	18990	intact	0.263	6	PHAGE_Clostr_phiCDHM19_NC_028996(2)*PHAGE_Clostr_CDMH1_NC_024144(2)
13	20.1Kb	47230	67373	intact	0.2841	25	PHAGE_Staphy_vB_SauS_phi2_NC_028862(5)
14	9.8Kb	155	10013	intact	0.3094	9	PHAGE_Clostr_phiC2_NC_009231(8)*PHAGE_Clostr_CDMH1_NC_024144(8)PHAGE_Clostr_phiMMP01_NC_028883(8)PHAGE_Clostr_phiMMP03_NC_028959(8)
15	35.3kb	37691	73080	intact	0.28	55	PHAGE_Clostr_phiMMP03_NC_028959(23)
Isolate 50
1	18.9Kb	87807	106741	intact	0.2774	12	PHAGE_Clostr_CDMH1_NC_024144(6)
2	10.3Kb	83619	93970	intact	0.3087	7	PHAGE_Prochl_P_SSM2_NC_006883(3)
3	15.5Kb	29721	45277	intact	0.2861	21	PHAGE_Clostr_phiCDHM19_NC_028996(11)
4	14.5Kb	633	15163	incomplete	0.2835	13	PHAGE_Clostr_phiCD119_NC_007917(4)*PHAGE_Clostr_phiMMP03_NC_028959(4)PHAGE_Clostr_phiMMP02_NC_019421(4)PHAGE_Clostr_phiCD506_NC_028838(4)PHAGE_Clostr_phiMMP04_NC_019422(4)
5	7.2Kb	181088	188330	intact	0.2843	8	PHAGE_Gordon_Emalyn_NC_031234(3)*PHAGE_Clostr_c_st_NC_007581(3)
6	12.2Kb	57242	69518	intact	0.2903	10	PHAGE_Entero_UAB_Phi20_NC_031019(2)
7	12.8Kb	67854	80677	intact	0.3111	16	PHAGE_Bacill_SPbeta_NC_001884(2)*PHAGE_Clostr_phiCD211_NC_029048(2)
8	28.6Kb	26929	55535	intact	0.2609	16	PHAGE_Campyl_CP220_NC_027997(5)
9	53.5Kb	28398	81906	intact	0.2869	50	PHAGE_Clostr_phiMMP04_NC_019422(22)*PHAGE_Clostr_phiCD506_NC_028838(22)PHAGE_Clostr_phiCDHM13_NC_029116(22)
