# Supplementary material for: Independent Microevolution Mediated by Mobile Genetic Elements of Individual Clostridium difficile Isolates from Clade 4 Revealed by Whole-Genome Sequencing
Source: mSystems. 2019 Mar 26;4(2):e00252-18. doi: 10.1128/mSystems.00252-18 (PMC6435816; doi:10.1128/mSystems.00252-18)
Supplement: TABLE S3 [file mSystems.00252-18-st003.xlsx]

## Sheet: Sheet1
Isolate	CRISPR ID	Start_End(bp)	Length(bp)	DR Length(bp)	DR repeat No.	Spacer Length(bp)	No.Spacer	Location	Start_End(bp) prophage
10122	CRISPR1	3199-3687	489	28	8	37	7	Scaffold48
	CRISPR2	28741-29229	489	29	8	36	7	Scaffold5
	CRISPR3	45762-46643	882	29	14	36	13	Scaffold25
	CRISPR4	71090-71383	294	29	5	37	4	Scaffold6
	CRISPR5	138548-138903	356	29	6	36	5	Scaffold5
	CRISPR6	1078-1296	219	33	3	59	2	Scaffold62
	CRISPR7	1457-1787	331	32	5	42	4	Scaffold58
	CRISPR8	5943-6452	510	19	10	34	9	Scaffold35
11032	CRISPR1	335-617	222	27	5	37	4	Scaffold165
	CRISPR2	11498-11990	493	29	8	37	7	Scaffold26
	CRISPR3	28644-29067	424	29	7	36	6	Scaffold24
	CRISPR4	70865-71159	295	29	5	37	4	Scaffold17
	CRISPR5	979-1106	128	20	4	15	3	Scaffold39
	CRISPR6	26918-27017	100	23	3	15	2	Scaffold24
	CRISPR7	544-764	221	27	4	37	3	Scaffold108
	CRISPR8	1435-1595	161	29	3	37	2	Scaffold130
	CRISPR9	25856-26148	293	25	5	42	4	Scaffold48
15	CRISPR1	2185-2345	161	29	3	37	2	Scaffold491
	CRISPR2	7545-7692	148	24	3	37	2	Prophage Scaffold40	16-9584
	CRISPR3	10164-10512	349	27	6	36	5	Prophage Scaffold23	8-12715
	CRISPR4	945-1069	125	20	3	32	2	Scaffold908
	CRISPR5	1031-1212	182	28	3	49	2	Scaffold967
16	CRISPR1	29124-29284	161	29	3	37	2	Scaffold3
	CRISPR2	33311-33458	148	24	3	37	2	Prophage Scaffold10	179-51373
	CRISPR3	164253-164673	421	29	7	35	6	Scaffold5
	CRISPR4	232910-233123	214	26	4	36	3	Scaffold3
	CRISPR5	9444-9602	159	24	4	21	3	Scaffold37
	CRISPR6	23136-23267	132	27	3	25	2	Scaffold28
	CRISPR7	78-226	149	22	3	41	2	Scaffold2
	CRISPR8	269-485	217	25	3	70	2	Scaffold51
	CRISPR9	726-1114	389	29	6	43	5	Scaffold51
	CRISPR10	1473-1803	331	32	5	42	4	Scaffold49
	CRISPR11	51010-51224	215	26	3	68	2	Scaffold22
	CRISPR12	64126-64488	363	31	6	35	5	Scaffold19
	CRISPR13	97990-98148	159	28	3	37	2	Prophage Scaffold1	87807-106610
	CRISPR14	138544-139228	685	27	11	37	10	Scaffold3
	CRISPR15	230013-230238	226	28	4	38	3	Prophage Scaffold3	196686-251792
	CRISPR16	9028-9178	151	35	3	22	2	Scaffold16
	CRISPR17	9759-9858	100	39	2	22	1	Scaffold27
2	CRISPR1	30037-30184	148	24	3	37	2	Prophage Scaffold18	15658-54866
	CRISPR2	97986-98334	349	27	6	36	5	Prophage Scaffold4	87803-106737
	CRISPR3	164289-164649	361	29	6	37	5	Scaffold3
	CRISPR4	336336-337020	685	28	11	36	10	Scaffold3
	CRISPR5	398728-398888	161	29	3	37	2	Scaffold1
	CRISPR6	9694-9854	161	39	3	21	2	Scaffold23
	CRISPR7	157569-157774	206	21	6	16	5	Scaffold2
	CRISPR8	265-481	217	25	3	70	2	Scaffold21
	CRISPR9	815-1032	218	26	3	69	2	Scaffold21
	CRISPR10	1469-1799	331	32	5	42	4	Scaffold45
23	CRISPR1	29120-29280	161	29	3	37	2	Scaffold3
	CRISPR2	164249-164669	421	29	7	35	6	Scaffold6
	CRISPR3	232904-233117	214	26	4	36	3	Scaffold3
	CRISPR4	51587-51741	155	23	3	43	2	Scaffold8
	CRISPR5	106855-107132	278	21	8	15	7	Scaffold5
	CRISPR6	84-300	217	25	3	70	2	Scaffold52
	CRISPR7	1444-1774	331	32	5	42	4	Scaffold48
	CRISPR8	77486-77848	363	31	6	35	5	Scaffold16
	CRISPR9	138540-139224	685	27	11	37	10	Scaffold3
	CRISPR10	230007-230232	226	28	4	38	3	Prophage Scaffold3	196627-245166
	CRISPR11	752218-752376	159	28	3	37	2	Prophage Scaffold1	735980-755872
	CRISPR12	9755-9854	100	40	2	20	1	Scaffold8
28	CRISPR1	55867-56227	361	29	6	37	5	Scaffold5
	CRISPR2	82279-82963	685	28	11	36	10	Scaffold6
	CRISPR3	91984-92144	161	29	3	37	2	Scaffold13
	CRISPR4	97986-98334	349	27	6	36	5	Prophage Scaffold3	87803-106737
	CRISPR5	127761-127908	148	24	3	37	2	Prophage Scaffold9	110611-161040
	CRISPR6	92293-92570	278	21	8	15	7	Scaffold4
	CRISPR7	265-481	217	25	3	70	2	Scaffold22
	CRISPR8	1469-1799	331	32	5	42	4	Scaffold44
	CRISPR9	9755-9854	100	40	2	20	1	Scaffold29
29	CRISPR1	29124-29284	161	29	3	37	2	Scaffold13
	CRISPR2	164253-164673	421	29	7	35	6	Scaffold2
	CRISPR3	296007-296220	214	26	4	36	3	Scaffold2
	CRISPR4	1330-1645	316	32	5	38	4	Scaffold41
	CRISPR5	1298-1660	363	31	6	35	5	Scaffold19
	CRISPR6	1754-1928	175	36	2	103	1	Scaffold33
	CRISPR7	51572-51811	240	42	4	24	3	Scaffold10
	CRISPR8	298892-299117	226	28	4	38	3	Scaffold2
	CRISPR9	342028-342186	159	28	3	37	2	Scaffold1
	CRISPR10	389892-390576	685	27	11	37	10	Scaffold2
	CRISPR11	9759-9858	100	40	2	20	1	Scaffold10
	CRISPR12	30396-30567	172	38	3	28	2	Scaffold18
35	CRISPR1	8262-8413	152	25	3	38	2	Prophage Scaffold44	4770-11697
	CRISPR2	15845-16066	222	28	4	36	3	Prophage Scaffold6	2653-51516
	CRISPR3	32195-33014	820	29	13	36	12	Scaffold14
	CRISPR4	3961-4384	424	29	7	35	6	Scaffold53
	CRISPR5	8450-8609	160	30	3	35	2	Scaffold44
	CRISPR6	10186-10478	293	29	5	36	4	Scaffold13
	CRISPR7	50828-51251	424	29	7	36	6	Scaffold25
	CRISPR8	3985-4531	547	29	9	35	8	Scaffold44
	CRISPR9	6243-6471	229	30	4	36	3	Prophage Scaffold44	4770-11697
	CRISPR10	3963-4084	122	27	3	20	2	Scaffold24
38	CRISPR1	1-155	155	25	3	39	2	Scaffold38
	CRISPR2	2767-2980	214	26	4	36	3	Prophage Scaffold38	282-15029
	CRISPR3	29116-29276	161	29	3	37	2	Scaffold5
	CRISPR4	138536-139155	620	29	10	36	9	Scaffold5
	CRISPR5	164245-164665	421	29	7	35	6	Scaffold6
	CRISPR6	535921-536137	217	27	4	36	3	Prophage Scaffold1	527505-546308
	CRISPR7	12243-12374	132	27	3	25	2	Scaffold34
	CRISPR8	1290-1652	363	31	6	35	5	Scaffold14
	CRISPR9	11246-11468	223	47	3	41	2	Scaffold5
	CRISPR10	26236-26546	311	43	4	23	3	Scaffold18
	CRISPR11	9690-9850	161	38	3	22	2	Scaffold22
	CRISPR12	21946-22096	151	35	3	22	2	Scaffold28
	CRISPR13	64050-64224	175	26	3	48	2	Scaffold14
	CRISPR14	1331-1572	242	21	7	15	6	Scaffold33
4	CRISPR1	97974-98190	217	27	4	36	3	Prophage Scaffold1	87791-106594
	CRISPR2	164237-164657	421	29	7	35	6	Scaffold2
	CRISPR3	295991-296204	214	26	4	36	3	Scaffold2
	CRISPR4	389951-390570	620	29	10	36	9	Scaffold2
	CRISPR5	499830-499990	161	29	3	37	2	Scaffold2
	CRISPR6	43092-43283	192	46	3	27	2	Scaffold4
	CRISPR7	72-288	217	25	3	70	2	Scaffold43
	CRISPR8	77486-77848	363	31	6	35	5	Scaffold18
	CRISPR9	51547-51786	240	42	4	24	3	Scaffold7
	CRISPR10	298876-299100	225	27	4	39	3	Prophage Scaffold2	277808-332216
50	CRISPR1	3004-3688	685	28	11	36	10	Scaffold29
	CRISPR2	29124-29284	161	29	3	37	2	Scaffold14
	CRISPR3	97990-98338	349	27	6	36	5	Prophage Scaffold1	87807-106741
	CRISPR4	164254-164673	420	29	7	36	6	Scaffold4
	CRISPR5	1669-1923	255	20	6	26	5	Scaffold49
	CRISPR6	4010-4286	277	20	6	31	5	Scaffold23
	CRISPR7	3477-3604	128	20	3	34	2	Scaffold45
	CRISPR8	27429-27685	257	20	6	27	5	Scaffold15
	CRISPR9	27855-28015	161	20	3	50	2	Scaffold15
	CRISPR10	169458-169621	164	20	3	51	2	Scaffold8
5	CRISPR1	3515-3728	214	26	4	36	3	Prophage Scaffold87	1030-15777
	CRISPR2	5850-6010	161	29	3	37	2	Scaffold39
	CRISPR3	6392-6812	421	29	7	35	6	Scaffold134
	CRISPR4	1274-1636	363	31	6	35	5	Scaffold177
	CRISPR5	1924-2080	157	26	3	39	2	Scaffold184
	CRISPR6	3249-3399	151	35	3	22	2	Scaffold5
	CRISPR7	618-843	226	28	4	38	3	Scaffold87
	CRISPR8	24293-24977	685	27	11	37	10	Scaffold42
	CRISPR9	54192-54350	159	28	3	37	2	Prophage Scaffold6	45445-57977
	CRISPR10	1059-1226	168	38	3	27	2	Scaffold168
	CRISPR11	1497-1699	203	41	3	40	2	Scaffold13
	CRISPR12	3719-3928	210	37	3	49	2	Scaffold38
	CRISPR13	9556-9690	135	28	3	25	2	Scaffold70
	CRISPR14	48648-48782	135	47	2	13	1	Scaffold5
6	CRISPR1	11429-11642	214	26	4	36	3	Prophage Scaffold4	159-47654
	CRISPR2	54303-54723	421	29	7	35	6	Scaffold6
	CRISPR3	215258-215418	161	29	3	37	2	Scaffold4
	CRISPR4	1331-1608	278	21	8	15	7	Scaffold9
	CRISPR5	265-481	217	25	3	70	2	Scaffold48
	CRISPR6	722-1110	389	29	6	43	5	Scaffold48
	CRISPR7	1469-1799	331	32	5	42	4	Scaffold46
	CRISPR8	51006-51220	215	26	3	68	2	Scaffold24
	CRISPR9	1294-1656	363	31	6	35	5	Scaffold18
	CRISPR10	51568-51807	240	42	4	24	3	Scaffold11
	CRISPR11	14314-14539	226	28	4	38	3	Scaffold4
	CRISPR12	97986-98144	159	28	3	37	2	Prophage Scaffold1	94461-103681
	CRISPR13	105314-105998	685	27	11	37	10	Scaffold4
	CRISPR14	9755-9854	100	40	2	20	1	Scaffold11
7	CRISPR1	1-356	356	29	6	36	5	Scaffold15
	CRISPR2	24107-24254	148	24	3	37	2	Prophage Scaffold29	138-30348
	CRISPR3	55867-56227	361	29	6	37	5	Scaffold7
	CRISPR4	91984-92144	161	29	3	37	2	Scaffold14
	CRISPR5	247139-247421	283	27	5	36	4	Prophage Scaffold2	238723-257592
	CRISPR6	9694-9854	161	39	3	21	2	Scaffold20
	CRISPR7	265-481	217	25	3	70	2	Scaffold22
BJ08	CRISPR1	29017-29177	161	29	3	37	2	Scaffold2
	CRISPR2	232803-233016	214	26	4	36	3	Prophage Scaffold2	196579-251685
	CRISPR3	374200-374620	421	29	7	35	6	Scaffold2
	CRISPR4	154142-154419	278	21	8	15	7	Scaffold4
	CRISPR5	94471-94873	403	24	8	29	7	Scaffold13
	CRISPR6	610270-610709	440	20	11	22	10	Scaffold1
	CRISPR7	204156-204518	363	31	6	35	5	Scaffold7
	CRISPR8	890-1093	204	31	3	55	2	Scaffold30
	CRISPR9	1265-1758	494	29	7	48	6	Scaffold17
	CRISPR10	419-543	125	20	3	32	2	Scaffold19
	CRISPR11	97944-98102	159	28	3	37	2	Prophage Scaffold1	87761-106564
	CRISPR12	138437-139121	685	27	11	37	10	Scaffold2
	CRISPR13	229906-230131	226	28	4	38	3	Prophage Scaffold2	196579-251685
	CRISPR14	14506-14666	161	38	3	22	2	Scaffold11
	CRISPR15	22820-22970	151	35	3	22	2	Scaffold13
	CRISPR16	94372-94933	562	19	11	34	10	Scaffold13
	CRISPR17	83380-83439	60	23	2	13	1	Scaffold4
	CRISPR18	92526-92793	268	45	3	66	2	Prophage Scaffold1	87761-106564
	CRISPR19	135750-136004	255	27	4	49	3	Scaffold4
CF5	CRISPR1	1540073-1540299	161	29	4	37	3	FN665652
	CRISPR2	1649491-1650175	685	28	11	36	10	FN665652
	CRISPR3	1741727-1742167	441	27	7	36	6	Prophage FN665652	1707633-1763916
	CRISPR4	1742778-1743721	944	28	15	37	14	Prophage FN665652	1707633-1763916
	CRISPR5	1745385-1745597	213	25	4	37	3	Prophage FN665652	1707633-1763916
	CRISPR6	1887965-1889572	1608	29	25	36	24	FN665652
	CRISPR7	2805099-2805446	348	27	6	36	5	Prophage FN665652	2799601-2808954
	CRISPR8	699203-699875	562	19	13	34	12	FN665652
	CRISPR9	3811446-3811805	239	20	8	23	7	FN665652
	CRISPR10	3714519-3714796	278	21	8	15	7	FN665652
GZ11	CRISPR1	29124-29284	161	29	3	37	2	Scaffold3
	CRISPR2	164252-164672	421	29	7	35	6	Scaffold5
	CRISPR3	232895-233108	214	26	4	36	3	Scaffold3
	CRISPR4	97990-98148	159	28	3	37	2	Prophage Scaffold1	87807-106610
	CRISPR5	138529-139213	685	27	11	37	10	Scaffold3
	CRISPR6	229998-230223	226	28	4	38	3	Prophage Scaffold3	196671-251777
	CRISPR7	269-485	217	25	3	70	2	Scaffold53
	CRISPR8	726-1114	389	29	6	43	5	Scaffold53
	CRISPR9	1473-1803	331	32	5	42	4	Scaffold52
	CRISPR10	51010-51224	215	26	3	68	2	Scaffold24
	CRISPR11	1298-1660	363	31	6	35	5	Scaffold20
GZ12	CRISPR1	29124-29284	161	29	3	37	2	Scaffold10
	CRISPR2	53046-53466	421	29	7	35	6	Scaffold13
	CRISPR3	97402-97615	214	26	4	36	3	Prophage Scaffold4	61178-116284
	CRISPR4	338664-338811	148	24	3	37	2	Prophage Scaffold2	328661-384501
	CRISPR5	88-304	217	25	3	70	2	Scaffold30
	CRISPR6	681-794	114	31	2	10	1	Scaffold53
	CRISPR7	77613-77975	363	31	6	35	5	Scaffold21
	CRISPR8	3036-3720	685	27	11	37	10	Scaffold4
	CRISPR9	94505-94730	226	28	4	38	3	Prophage Scaffold4	61178-116284
GZ13	CRISPR1	54303-54723	421	29	7	35	6	Scaffold4
	CRISPR2	71911-72058	148	24	3	37	2	Prophage Scaffold6	33018-94493
	CRISPR3	97291-97504	214	26	4	36	3	Prophage Scaffold7	61067-116173
	CRISPR4	106456-106616	161	29	3	37	2	Scaffold15
	CRISPR5	2925-3609	685	27	11	37	10	Scaffold7
	CRISPR6	94394-94619	226	28	4	38	3	Prophage Scaffold7	61067-116173
	CRISPR7	342087-342245	159	28	3	37	2	Prophage Scaffold1	333616-352416
	CRISPR8	20667-20873	207	34	3	52	2	Scaffold17
	CRISPR9	1473-1803	331	32	5	42	4	Scaffold55
	CRISPR10	77613-77975	363	31	6	35	5	Scaffold21
	CRISPR11	9698-9858	161	38	3	22	2	Scaffold6
	CRISPR12	18740-18890	151	35	3	22	2	Scaffold19
GZ14	CRISPR1	29114-29274	161	29	3	37	2	Scaffold4
	CRISPR2	71907-72054	148	24	3	37	2	Prophage Scaffold7	33014-94489
	CRISPR3	164249-164669	421	29	7	35	6	Scaffold3
	CRISPR4	232899-233112	214	26	4	36	3	Scaffold4
	CRISPR5	26519-26650	132	24	3	30	2	Scaffold29
	CRISPR6	265-481	217	25	3	70	2	Scaffold47
	CRISPR7	722-1110	389	29	6	43	5	Scaffold47
	CRISPR8	1469-1799	331	32	5	42	4	Scaffold44
	CRISPR9	51006-51220	215	26	3	68	2	Scaffold23
	CRISPR10	138533-139217	685	27	11	37	10	Scaffold4
	CRISPR11	230002-230227	226	28	4	38	3	Prophage Scaffold4	196622-245161
	CRISPR12	546879-547037	159	28	3	37	2	Prophage Scaffold1	538408-557208
	CRISPR13	9694-9854	161	38	3	22	2	Scaffold7
	CRISPR14	22831-22981	151	35	3	22	2	Scaffold17
GZ2	CRISPR1	164236-164656	421	29	7	35	6	Scaffold2
	CRISPR2	304181-304394	214	26	4	36	3	Prophage Scaffold2	285998-340406
	CRISPR3	508020-508180	161	29	3	37	2	Scaffold2
	CRISPR4	54054-54321	268	31	3	87	2	Scaffold7
	CRISPR5	19746-20000	255	27	4	49	3	Scaffold7
	CRISPR6	1331-1608	278	21	8	15	7	Scaffold7
	CRISPR7	610234-610673	440	20	11	21	10	Scaffold1
	CRISPR8	253-469	217	25	3	70	2	Scaffold21
	CRISPR9	803-1020	218	26	3	69	2	Scaffold21
	CRISPR10	1457-1787	331	32	5	42	4	Scaffold46
	CRISPR11	96374-96736	363	31	6	35	5	Scaffold14
	CRISPR12	52655-52894	240	42	4	24	3	Scaffold13
	CRISPR13	97974-98132	159	28	3	37	2	Prophge Scaffold1	87791-106594
	CRISPR14	307066-307291	226	28	4	38	3	Prophage Scaffold2	285998-340406
	CRISPR15	398076-398760	685	27	11	37	10	Scaffold2
GZ3	CRISPR1	156007-156427	421	29	7	35	6	Scaffold2
	CRISPR2	287761-287974	214	26	4	36	3	Scaffold2
	CRISPR3	491600-491760	161	29	3	37	2	Scaffold2
	CRISPR4	9759-9858	100	40	2	20	1	Scaffold21
	CRISPR5	58752-59089	338	45	3	101	2	Scaffold7
	CRISPR6	18180-18434	255	27	4	49	3	Scaffold10
	CRISPR7	269-485	217	25	3	70	2	Scaffold22
	CRISPR8	819-1036	218	26	3	69	2	Scaffold22
	CRISPR9	1473-1803	331	32	5	42	4	Scaffold51
	CRISPR10	1298-1660	363	31	6	35	5	Scaffold16
	CRISPR11	7465-7603	139	16	3	45	2	Scaffold6
	CRISPR12	97990-98148	159	28	3	37	2	Prophage Scaffold1	87807-106610
	CRISPR13	290646-290871	226	28	4	38	3	Prophage Scaffold2	269578-323986
	CRISPR14	381656-382340	685	27	11	37	10	Scaffold2
GZ6	CRISPR1	12130-12343	214	26	4	36	3	Prophage Scaffold4	81-48355
	CRISPR2	54303-54723	421	29	7	35	6	Scaffold5
	CRISPR3	215969-216129	161	29	3	37	2	Scaffold4
	CRISPR4	512130-512569	440	20	11	21	10	Scaffold1
	CRISPR5	1290-1652	363	31	6	35	5	Scaffold11
	CRISPR6	58605-58827	223	42	3	48	2	Scaffold6
	CRISPR7	15015-15240	226	28	4	38	3	Prophage Scaffold4	81-48355
	CRISPR8	106025-106709	685	27	11	37	10	Scaffold4
	CRISPR9	9751-9850	100	40	2	20	1	Scaffold23
	CRISPR10	64050-64224	175	26	3	48	2	Scaffold11
GZ8	CRISPR1	5852-6012	161	29	3	37	2	Scaffold35
	CRISPR2	164484-164904	421	29	7	35	6	Scaffold4
	CRISPR3	195774-195987	214	26	4	36	3	Scaffold6
	CRISPR4	204215-204577	363	31	6	35	5	Scaffold5
	CRISPR5	1630-1788	159	28	3	37	2	Scaffold52
	CRISPR6	101456-102140	685	27	11	37	10	Scaffold6
	CRISPR7	192877-193102	226	28	4	38	3	Scaffold6
	CRISPR8	107943-108197	255	27	4	49	3	Scaffold9
	CRISPR9	89528-89805	278	21	8	15	7	Scaffold9
HN9	CRISPR1	7785-7998	214	26	4	36	3	Prophage Scaffold6	215-44010
	CRISPR2	128810-129230	421	29	7	35	6	Scaffold4
	CRISPR3	212208-212368	161	29	3	37	2	Scaffold6
	CRISPR4	1105-1467	363	31	6	35	5	Scaffold7
	CRISPR5	51554-51793	240	42	4	24	3	Scaffold14
	CRISPR6	10670-10895	226	28	4	38	3	Scaffold6
	CRISPR7	97899-98057	159	28	3	37	2	Prophage Scaffold2	87749-106534
	CRISPR8	101952-102636	685	27	11	37	10	Scaffold6
	CRISPR9	9637-9797	161	38	3	22	2	Scaffold14
	CRISPR10	23946-24096	151	35	3	22	2	Scaffold23
	CRISPR11	63865-64039	175	26	3	48	2	Scaffold7
	CRISPR12	153837-154114	278	21	8	15	7	Scaffold3
	CRISPR13	136158-136434	277	22	7	19	6	Scaffold3
	CRISPR14	136559-136673	115	25	3	20	2	Scaffold3
	CRISPR15	136883-137184	302	22	7	23	6	Scaffold3
M68	CRISPR1	1519206-1519432	161	29	4	37	3	NC_017175
	CRISPR2	1722979-1723192	214	26	4	36	3	Prophage NC_017175	1686755-1741861
	CRISPR3	1864377-1864797	421	29	7	35	6	NC_017175
	CRISPR4	1840-2072	233	31	3	69	2	NC_017175
	CRISPR5	4228365-4228597	233	31	3	69	2	NC_017175
	CRISPR6	1628626-1629297	424	28	11	38	10	NC_017175
	CRISPR7	1720082-1720375	294	28	5	38	4	Prophage NC_017175	1686755-1741861
	CRISPR8	2782321-2782546	226	28	4	37	3	Prophage NC_017175	2773914-2792717
	CRISPR9	748832-748982	151	35	3	22	2	NC_017175
	CRISPR10	676759-677431	562	19	13	34	12	NC_017175
	CRISPR11	3816505-3816864	239	20	8	23	7	NC_017175
	CRISPR12	3691587-3691864	278	21	8	15	7	NC_017175
ZR18	CRISPR1	1937-3466	1530	28	24	36	23	Scaffold298
	CRISPR2	19166-19718	553	28	9	36	8	Scaffold36
	CRISPR3	1076-1295	220	27	5	20	4	Scaffold153
	CRISPR4	3949-4138	190	21	4	34	3	Scaffold138
	CRISPR5	3884-4205	322	26	5	48	4	Scaffold153
	CRISPR6	1946-2161	216	25	4	37	3	Scaffold284
	CRISPR7	3454-3615	162	28	3	39	2	Scaffold298
	CRISPR8	2186-2413	228	29	4	37	3	Scaffold41
	CRISPR9	8686-9441	756	29	12	37	11	Scaffold137
	CRISPR10	1-147	147	21	4	21	3	Scaffold194
	CRISPR11	1305-1398	94	21	2	52	1	Scaffold417
	CRISPR12	1-216	216	28	4	34	3	Scaffold59
	CRISPR13	1861-2547	687	30	11	35	10	Prophage Scaffold59	239-16764
	CRISPR14	425-702	278	20	8	16	7	Scaffold385
	CRISPR15	4031-4167	137	20	4	18	3	Scaffold67
ZR29	CRISPR1	6721-6868	148	24	3	37	2	Prophage Scaffold28	626-32747
	CRISPR2	29100-29260	161	29	3	37	2	Scaffold2
	CRISPR3	138520-139139	620	29	10	36	9	Scaffold2
	CRISPR4	164229-164649	421	29	7	35	6	Scaffold4
	CRISPR5	593321-593537	217	27	4	36	3	Prophage Scaffold1	584905-603708
	CRISPR6	141661-141837	177	26	3	11	2	Scaffold5
	CRISPR7	7193-7508	316	32	5	38	4	Scaffold45
	CRISPR8	9735-9834	100	39	2	22	1	Scaffold26
	CRISPR9	21930-22080	151	35	3	22	2	Scaffold37
ZR58	CRISPR1	25997-26144	148	24	3	37	2	Prophage Scaffold26	118-32239
	CRISPR2	29995-30155	161	29	3	37	2	Scaffold3
	CRISPR3	53081-53501	421	29	7	35	6	Scaffold17
	CRISPR4	233781-233994	214	26	4	36	3	Scaffold3
	CRISPR5	94394-94685	292	20	6	34	5	Scaffold13
	CRISPR6	94501-94901	401	22	8	32	7	Scaffold13
	CRISPR7	78215-78492	278	21	8	15	7	Scaffold4
	CRISPR8	1274-1636	363	31	6	35	5	Scaffold8
	CRISPR9	139415-140099	685	27	11	37	10	Scaffold3
	CRISPR10	230884-231109	226	28	4	38	3	Prophage Scaffold3	197557-252663
	CRISPR11	247178-247336	159	28	3	37	2	Prophage Scaffold2	238704-257507
	CRISPR12	22842-22992	151	35	3	22	2	Scaffold13
ZR59	CRISPR1	25997-26144	148	24	3	37	2	Prophage Scaffold38	118-32239
	CRISPR2	29086-29246	161	29	3	37	2	Scaffold14
	CRISPR3	52924-53344	421	29	7	35	6	Scaffold15
	CRISPR4	100469-100682	214	26	4	36	3	Prophage Scaffold3	64245-119351
	CRISPR5	1448-1780	333	34	5	40	4	Scaffold72
	CRISPR6	34-147	114	23	3	21	2	Scaffold56
	CRISPR7	1307-1622	316	32	5	38	4	Scaffold56
	CRISPR8	1274-1636	363	31	6	35	5	Scaffold22
	CRISPR9	6103-6787	685	27	11	37	10	Scaffold3
	CRISPR10	97572-97797	226	28	4	38	3	Prophage Scaffold3	64245-119351
	CRISPR11	98507-98665	159	28	3	37	2	Prophage Scaffold16	88324-107127
	CRISPR12	3274-3424	151	35	3	22	2	Scaffold44
ZR65	CRISPR1	2556-2975	420	29	7	36	6	Scaffold3
	CRISPR2	6992-7139	148	24	3	37	2	Prophage Scaffold19	102-56219
	CRISPR3	29015-29278	264	29	5	29	4	Scaffold37
	CRISPR4	86718-86931	214	25	4	37	3	Prophage Scaffold7	68535-122943
	CRISPR5	349-436	88	20	3	13	2	Scaffold51
	CRISPR6	7547-7909	363	31	6	35	5	Scaffold61
	CRISPR7	16577-17033	457	25	10	22	9	Scaffold14
	CRISPR8	18266-18364	99	20	2	59	1	Scaffold14
	CRISPR9	1-149	149	24	3	38	2	Scaffold45
	CRISPR10	89603-89828	226	28	4	38	3	Prophage Scaffold7	68535-122943
	CRISPR11	247154-247312	159	28	3	37	2	Prophage Scaffold1	238680-257483
	CRISPR12	3016-3166	151	35	3	22	2	Scaffold20
	CRISPR13	16694-17076	383	22	9	22	8	Scaffold14
	CRISPR14	17205-17319	115	25	3	20	2	Scaffold14
	CRISPR15	17529-17688	160	23	4	21	3	Scaffold14
ZR66	CRISPR1	6745-6892	148	24	3	37	2	Prophage Scaffold32	650-32286
	CRISPR2	29124-29284	161	29	3	37	2	Scaffold31
	CRISPR3	86766-86979	214	26	4	36	3	Prophage Scaffold3	68583-122991
	CRISPR4	164253-164673	421	29	7	35	6	Scaffold5
	CRISPR5	64058-64232	175	26	3	48	2	Scaffold16
	CRISPR6	1298-1660	363	31	6	35	5	Scaffold16
	CRISPR7	91682-91921	240	42	4	24	3	Scaffold12
	CRISPR8	89651-89876	226	28	4	38	3	Prophage Scaffold3	68583-122991
	CRISPR9	180661-181345	685	27	11	37	10	Scaffold3
	CRISPR10	342077-342235	159	28	3	37	2	Prophage Scaffold1	333603-352406
	CRISPR11	3207-3357	151	35	3	22	2	Scaffold20
ZR68	CRISPR1	2640-3060	421	29	7	35	6	Scaffold7
	CRISPR2	29023-29183	161	29	3	37	2	Scaffold5
	CRISPR3	71741-71888	148	24	3	37	2	Prophage Scaffold17	22480-78778
	CRISPR4	232809-233022	214	26	4	36	3	Scaffold5
	CRISPR5	77481-77843	363	31	6	35	5	Scaffold16
	CRISPR6	97950-98108	159	28	3	37	2	Prophage Scaffold2	87767-106570
	CRISPR7	138443-139127	685	27	11	37	10	Scaffold5
	CRISPR8	229912-230137	226	28	4	38	3	Scaffold5
	CRISPR9	2803-2953	151	35	3	22	2	Scaffold37
	CRISPR10	9719-9818	100	39	2	22	1	Scaffold17
	CRISPR11	11153-11436	284	47	3	71	2	Scaffold5
	CRISPR12	26111-26362	252	35	3	73	2	Scaffold18
ZR72	CRISPR1	19207-19627	421	29	7	35	6	Scaffold19
	CRISPR2	63565-63725	161	29	3	37	2	Scaffold18
	CRISPR3	86906-87119	214	26	4	36	3	Prophage Scaffold8	68723-123131
	CRISPR4	116-297	182	19	4	35	3	Scaffold39
	CRISPR5	49412-49595	184	19	4	35	3	Scaffold25
	CRISPR6	24356-25040	685	27	11	37	10	Scaffold20
	CRISPR7	89791-90016	226	28	4	38	3	Prophage Scaffold8	68723-123131
	CRISPR8	333905-334063	159	28	3	37	2	Prophage Scaffold1	325431-344234
	CRISPR9	1-128	128	22	3	30	2	Scaffold39
	CRISPR10	49511-49642	132	24	3	30	2	Scaffold25
	CRISPR11	32560-32875	316	32	5	38	4	Scaffold28
	CRISPR12	265-481	217	25	3	70	2	Scaffold59
	CRISPR13	1473-1803	331	32	5	42	4	Scaffold57
	CRISPR14	7665-8027	363	31	6	35	5	Scaffold47
	CRISPR15	91682-91921	240	42	4	24	3	Scaffold10
	CRISPR16	21954-22104	151	35	3	22	2	Scaffold28
ZR73	CRISPR1	2584-3004	421	29	7	35	6	Scaffold113
	CRISPR2	5846-6006	161	29	3	37	2	Scaffold40
	CRISPR3	22513-22726	214	26	4	36	3	Scaffold55
	CRISPR4	855-1109	255	27	4	49	3	Scaffold116
	CRISPR5	54719-54893	175	26	3	48	2	Scaffold8
	CRISPR6	1662-1977	316	32	5	38	4	Scaffold161
	CRISPR7	7533-7895	363	31	6	35	5	Scaffold114
	CRISPR8	21-250	230	22	4	47	3	Scaffold116
	CRISPR9	4435-4592	158	18	3	51	2	Scaffold82
	CRISPR10	552-702	151	35	3	22	2	Scaffold82
	CRISPR11	9751-9850	100	39	2	22	1	Scaffold51
	CRISPR12	8629-8787	159	28	3	37	2	Prophage Scaffold10	155-18958
	CRISPR13	24320-25004	685	27	11	37	10	Scaffold50
	CRISPR14	25398-25623	226	28	4	38	3	Scaffold55
ZR82	CRISPR1	2495-2915	421	29	7	35	6	Scaffold41
	CRISPR2	9750-9963	214	26	4	36	3	Prophage Scaffold24	577-45975
	CRISPR3	29790-29950	161	29	3	37	2	Scaffold40
	CRISPR4	76821-76968	148	24	3	37	2	Prophage Scaffold11	33010-98039
	CRISPR5	72623-73062	440	20	11	21	10	Scaffold10
	CRISPR6	1449-1764	316	32	5	38	4	Scaffold71
	CRISPR7	7625-7987	363	31	6	35	5	Scaffold73
	CRISPR8	12635-12860	226	28	4	38	3	Prophage Scaffold24	577-45975
	CRISPR9	45147-45831	685	27	11	37	10	Scaffold33
	CRISPR10	149210-149368	159	28	3	37	2	Prophage Scaffold2	140736-159539
	CRISPR11	9751-9850	100	39	2	22	1	Scaffold11
	CRISPR12	15348-15498	151	35	3	22	2	Scaffold62
ZR8	CRISPR1	53013-53433	421	29	7	35	6	Scaffold16
	CRISPR2	76771-76984	214	26	4	36	3	Prophage Scaffold2	58588-112996
	CRISPR3	280610-280770	161	29	3	37	2	Scaffold2
	CRISPR4	72-288	217	25	3	70	2	Scaffold54
	CRISPR5	1334-1664	331	32	5	42	4	Scaffold49
	CRISPR6	1282-1644	363	31	6	35	5	Scaffold6
	CRISPR7	10476-10715	240	42	4	24	3	Scaffold21
	CRISPR8	79656-79881	226	28	4	38	3	Scaffold2
	CRISPR9	97966-98124	159	28	3	37	2	Prophage Scaffold1	87783-106586
	CRISPR10	170666-171350	685	27	11	37	10	Scaffold2
ZR9	CRISPR1	19152-19572	421	29	7	35	6	Scaffold51
	CRISPR2	29124-29284	161	29	3	37	2	Scaffold36
	CRISPR3	46148-46361	214	26	4	36	3	Prophage Scaffold8	9924-65030
	CRISPR4	11182-11419	238	24	5	28	4	Scaffold36
	CRISPR5	38738-38854	117	23	3	24	2	Scaffold16
	CRISPR6	7969-8284	316	32	5	38	4	Scaffold83
	CRISPR7	269-485	217	25	3	70	2	Scaffold120
	CRISPR8	726-847	122	31	2	13	1	Scaffold120
	CRISPR9	1082-1280	199	33	3	49	2	Scaffold120
	CRISPR10	1442-1772	331	32	5	42	4	Scaffold115
	CRISPR11	51010-51224	215	26	3	68	2	Scaffold26
	CRISPR12	7674-8036	363	31	6	35	5	Scaffold85
	CRISPR13	2916-3600	685	27	11	37	10	Scaffold48
	CRISPR14	43251-43476	226	28	4	38	3	Prophage Scaffold8	9924-65030
	CRISPR15	155253-155411	159	28	3	37	2	Prophage Scaffold1	139015-158907
	This colour refers to CRISPR homologous with prophage
	This colour means CRISPR within the same gene
